# Supplementary material for: Creatinium perchlorate
Source: Acta Crystallogr Sect E Struct Rep Online. 2009 Feb 4;65(Pt 3):o460. doi: 10.1107/S1600536809003171 (PMC2968575; doi:10.1107/S1600536809003171)
Supplement: Supplementary file 1 [file e-65-0o460-sup1.cif]

##############################################################################
###                                                                        ###
###        Electronic paper (Acta Crystallographica Section E)             ###
###                                                                        ###
##############################################################################
#                                                                            #
# This CIF contains the data in a paper accepted for publication in Acta     #
# Crystallographica Section E. It conforms to the requirements of Notes      #
# for Authors for Section E, and has been peer reviewed under the auspices   #
# of the IUCr Commission on Journals.                                        #
#                                                                            #
# Full details of the Crystallographic Information File format               #
# are given in the paper "The Crystallographic Information File (CIF):       #
# a New Standard Archive File for Crystallography" by S. R. Hall, F. H.      #
# Allen and I. D. Brown [Acta Cryst. (1991), A47, 655-685].                  #
#                                                                            #
# The current version of the core CIF dictionary is obtainable from          #
# ftp://ftp.iucr.org/pub/cif_core.dic. The current version number is 2.4.    #
#                                                                            #
# Software is freely available for graphical display of the structure(s) in  #
# this CIF.  For information consult the CIF home page http://www.iucr.org/  #
# cif/home.html                                                              #
#                                                                            #
# This file may be used for bona fide research purposes within the           #
# scientific community so long as proper attribution is given to the journal # 
# article from which it was obtained.                                        #
#                                                                            #
##############################################################################
                                             
data_global
_audit_creation_method     'WinGX routine-INITIALISE'
_journal_date_recd_electronic     2009-01-05
_journal_date_accepted     2009-01-26
_journal_name_full     'Acta Crystallographica, Section E'
_journal_year     2009
_journal_volume     65
_journal_issue      3
_journal_page_first     o460
_journal_page_last     o460
_journal_paper_category     QO
_journal_coeditor_code     DN2425
_publ_contact_author_name     'Nourredine, Benali-Cherif'
_publ_contact_author_address
;
Laboratoire des Structures, Propri\'et\'es et Interactions Interatomiques,
Centre Universitaire de Khenchela,
40000 Khenchela, Algeria
;
_publ_contact_author_email     'benalicherif@hotmail.com'
_publ_contact_author_fax     '00 (213) 32 33 19 60'
_publ_contact_author_phone     '00 (213) 32 33 19 60'
_publ_section_title
;
Creatinium perchlorate
;
loop_
    _publ_author_name
    _publ_author_footnote
    _publ_author_address
    'Amel Messai' .
;
Laboratoire des Structures, Propri\'et\'es et Interactions Interatomiques
Centre Universitaire de Khenchela
40000 Khenchela
Algeria
;
    'Amani Direm' .
;
Laboratoire des Structures, Propri\'et\'es et Interactions Interatomiques
Centre Universitaire de Khenchela
40000 Khenchela
Algeria
;
    'Nourredine Benali-Cherif' .
;
Laboratoire des Structures, Propri\'et\'es et Interactions Interatomiques
Centre Universitaire de Khenchela
40000 Khenchela
Algeria
;
    'Dominique Luneau' .
;
Laboratoire des Multimat\'eriaux et Interfaces
UMR 5615
Universit\'e Claude Bernard Lyon1
69622 Villeurbanne Cedex
France
;
    'Erwann Jeanneau' .
;
Laboratoire des Multimat\'eriaux et Interfaces
UMR 5615
Universit\'e Claude Bernard Lyon1
69622 Villeurbanne Cedex
France
;
_publ_section_synopsis     .
data_I
_chemical_name_systematic     'creatininium perchlorate'
_chemical_name_common     'creatininium perchlorate'
_chemical_formula_moiety     'C4 H8 N3 O +, Cl O4 -'
_chemical_formula_sum     'C4 H8 Cl N3 O5'
_chemical_formula_iupac     'C4 H8 N3 O +, Cl O4 -'
_chemical_formula_weight     213.58
_chemical_melting_point     ?
_symmetry_cell_setting     'Monoclinic'
_symmetry_space_group_name_H-M     'P 21/n'
_symmetry_space_group_name_Hall     '-P 2yn'
loop_
    _symmetry_equiv_pos_as_xyz
    'x, y, z'
    '-x+1/2, y+1/2, -z+1/2'
    '-x, -y, -z'
    'x-1/2, -y-1/2, z-1/2'
_cell_length_a     5.8023(3)
_cell_length_b     20.7782(13)
_cell_length_c     7.3250(4)
_cell_angle_alpha     90.00
_cell_angle_beta     107.947(4)
_cell_angle_gamma     90.00
_cell_volume     840.14(8)
_cell_formula_units_Z     4
_cell_measurement_reflns_used     4863
_cell_measurement_theta_min     1.96
_cell_measurement_theta_max     25.99
_cell_measurement_temperature     293(2)
_exptl_crystal_description     prism
_exptl_crystal_colour     colourless
_exptl_crystal_size_max     0.10
_exptl_crystal_size_mid     0.10
_exptl_crystal_size_min     0.10
_exptl_crystal_density_diffrn     1.689
_exptl_crystal_density_meas     ?
_exptl_crystal_density_method     'not measured'
_exptl_crystal_F_000     440
_exptl_absorpt_coefficient_mu     0.452
_exptl_absorpt_correction_type     none
_diffrn_ambient_temperature     293(2)
_diffrn_radiation_type     MoK\a
_diffrn_radiation_wavelength     0.71073
_diffrn_radiation_source     'fine-focus sealed tube'
_diffrn_radiation_monochromator     graphite
_diffrn_measurement_device_type     ?
_diffrn_measurement_device     'Nonius KappaCCD'
_diffrn_measurement_method     '\w--\q'
_diffrn_detector_area_resol_mean     ?
_diffrn_reflns_number     4080
_diffrn_reflns_av_R_equivalents     0.1260
_diffrn_reflns_av_sigmaI/netI     0.0842
_diffrn_reflns_theta_min     1.96
_diffrn_reflns_theta_max     25.99
_diffrn_reflns_theta_full     25.99
_diffrn_measured_fraction_theta_max     0.961
_diffrn_measured_fraction_theta_full     0.961
_diffrn_reflns_limit_h_min     -7
_diffrn_reflns_limit_h_max     6
_diffrn_reflns_limit_k_min     -23
_diffrn_reflns_limit_k_max     25
_diffrn_reflns_limit_l_min     -9
_diffrn_reflns_limit_l_max     9
_diffrn_standards_number     ?
_diffrn_standards_interval_count     ?
_diffrn_standards_interval_time     ?
_diffrn_standards_decay_%     0
_refine_special_details
;
Refinement of <i>F</i>^2^ against ALL reflections. The weighted <i>R</i>-factor
<i>wR</i> and goodness of fit <i>S</i> are based on <i>F</i>^2^, conventional
<i>R</i>-factors <i>R</i> are based on <i>F</i>, with <i>F</i> set to zero for
negative <i>F</i>^2^. The threshold expression of <i>F</i>^2^ >
\s(<i>F</i>^2^) is used only for calculating <i>R</i>-factors(gt) <i>etc</i>.
and is not relevant to the choice of reflections for refinement.
<i>R</i>-factors based on <i>F</i>^2^ are statistically about twice as large
as those based on <i>F</i>, and <i>R</i>- factors based on ALL data will be
even larger.
;
_reflns_number_total     1587
_reflns_number_gt     1209
_reflns_threshold_expression     I>2\s(I)
_refine_ls_structure_factor_coef     Fsqd
_refine_ls_matrix_type     full
_refine_ls_R_factor_all     0.0906
_refine_ls_R_factor_gt     0.0746
_refine_ls_wR_factor_gt     0.2091
_refine_ls_wR_factor_ref     0.2295
_refine_ls_goodness_of_fit_ref     1.048
_refine_ls_restrained_S_all     1.048
_refine_ls_number_reflns     1586
_refine_ls_number_parameters     119
_refine_ls_number_restraints     0
_refine_ls_hydrogen_treatment     constr
_refine_ls_weighting_scheme     calc
_refine_ls_weighting_details
           'calc w=1/[\s^2^(Fo^2^)+(0.139P)^2^+0.288P] where P=(Fo^2^+2Fc^2^)/3'
_atom_sites_solution_hydrogens     geom
_atom_sites_solution_primary     direct
_atom_sites_solution_secondary     difmap
_refine_ls_shift/su_max     0.003
_refine_ls_shift/su_mean     0.000
_refine_diff_density_max     0.393
_refine_diff_density_min     -0.415
_refine_ls_extinction_method     none
_refine_ls_extinction_coef     ?
loop_
    _atom_type_symbol
    _atom_type_description
    _atom_type_scat_dispersion_real
    _atom_type_scat_dispersion_imag
    _atom_type_scat_source
    'C' 'C' 0.0033 0.0016
                         'International Tables Vol C Tables 4.2.6.8 and 6.1.1.4'
    'H' 'H' 0.0000 0.0000
                         'International Tables Vol C Tables 4.2.6.8 and 6.1.1.4'
    'Cl' 'Cl' 0.1484 0.1585
                         'International Tables Vol C Tables 4.2.6.8 and 6.1.1.4'
    'N' 'N' 0.0061 0.0033
                         'International Tables Vol C Tables 4.2.6.8 and 6.1.1.4'
    'O' 'O' 0.0106 0.0060
                         'International Tables Vol C Tables 4.2.6.8 and 6.1.1.4'
_computing_data_collection     'COLLECT (Nonius, 1998)'
_computing_cell_refinement     'SCALEPACK (Otwinowski & Minor, 1997)'
_computing_data_reduction     'SCALEPACK and DENZO (Otwinowski & Minor, 1997)'
_computing_structure_solution     'SIR92 (Altomare <i>et al.</i>,  1993)'
_computing_structure_refinement     'SHELXL97 (Sheldrick, 2008)'
_computing_molecular_graphics
                  'ORTEP-3 for Windows (Farrugia, 1997) and PLATON (Spek, 2003)'
_computing_publication_material     'WinGX (Farrugia, 1999)'
loop_
    _atom_site_type_symbol
    _atom_site_label
    _atom_site_fract_x
    _atom_site_fract_y
    _atom_site_fract_z
    _atom_site_U_iso_or_equiv
    _atom_site_adp_type
    _atom_site_calc_flag
    _atom_site_refinement_flags
    _atom_site_occupancy
    _atom_site_disorder_assembly
    _atom_site_disorder_group
    O O5 0.3264(6) 0.74385(13) 0.3068(5) 0.0803(9) Uani d . 1 . .
    N N1 0.4969(5) 0.65462(13) 0.4848(5) 0.0623(8) Uani d . 1 . .
    H H1 0.5899 0.6421 0.4202 0.075 Uiso calc R 1 . .
    N N2 0.5866(6) 0.57013(14) 0.7078(6) 0.0723(10) Uani d . 1 . .
    H H2A 0.5667 0.5522 0.8077 0.087 Uiso calc R 1 . .
    H H2B 0.6800 0.5526 0.6508 0.087 Uiso calc R 1 . .
    N N3 0.3285(5) 0.65583(13) 0.7149(4) 0.0577(8) Uani d . 1 . .
    C C2 0.4753(6) 0.62392(16) 0.6428(5) 0.0555(8) Uani d . 1 . .
    C C3 0.2475(8) 0.6361(2) 0.8757(6) 0.0729(11) Uani d . 1 . .
    H H3A 0.2690 0.5905 0.8942 0.109 Uiso calc R 1 . .
    H H3B 0.0793 0.6466 0.8491 0.109 Uiso calc R 1 . .
    H H3C 0.3409 0.6581 0.9897 0.109 Uiso calc R 1 . .
    C C4 0.2340(7) 0.71236(15) 0.5973(6) 0.0622(10) Uani d . 1 . .
    H H4A 0.2797 0.7516 0.6713 0.075 Uiso calc R 1 . .
    H H4B 0.0588 0.7106 0.5451 0.075 Uiso calc R 1 . .
    C C5 0.3498(7) 0.70880(15) 0.4411(6) 0.0628(10) Uani d . 1 . .
    Cl Cl1 0.89960(16) 0.57125(4) 0.24596(14) 0.0599(5) Uani d . 1 . .
    O O1 0.8635(8) 0.63394(16) 0.1663(8) 0.1392(18) Uani d . 1 . .
    O O2 0.7200(7) 0.52990(16) 0.1320(6) 0.1017(12) Uani d . 1 . .
    O O3 1.1298(6) 0.5496(2) 0.2543(6) 0.1112(13) Uani d . 1 . .
    O O4 0.8863(10) 0.5762(3) 0.4326(7) 0.1394(19) Uani d . 1 . .
loop_
    _atom_site_aniso_label
    _atom_site_aniso_U_11
    _atom_site_aniso_U_22
    _atom_site_aniso_U_33
    _atom_site_aniso_U_12
    _atom_site_aniso_U_13
    _atom_site_aniso_U_23
    O5 0.105(2) 0.0604(16) 0.085(2) -0.0036(14) 0.0420(17) 0.0152(14)
    N1 0.0699(17) 0.0527(16) 0.075(2) -0.0020(13) 0.0384(16) -0.0039(14)
    N2 0.082(2) 0.0549(19) 0.088(2) 0.0147(14) 0.0381(19) 0.0059(15)
    N3 0.0663(16) 0.0474(15) 0.0692(19) 0.0027(13) 0.0353(14) 0.0031(13)
    C2 0.0587(18) 0.0449(16) 0.066(2) -0.0009(14) 0.0244(16) -0.0049(15)
    C3 0.087(3) 0.064(2) 0.079(3) 0.008(2) 0.042(2) 0.0080(19)
    C4 0.074(2) 0.0415(17) 0.081(3) 0.0048(15) 0.0369(19) 0.0024(15)
    C5 0.072(2) 0.0421(17) 0.081(3) -0.0083(15) 0.0334(19) -0.0017(16)
    Cl1 0.0651(7) 0.0471(6) 0.0728(7) 0.0028(3) 0.0289(5) -0.0067(3)
    O1 0.144(3) 0.0463(18) 0.198(5) 0.0036(19) 0.010(3) 0.017(2)
    O2 0.110(2) 0.074(2) 0.108(3) -0.0300(17) 0.014(2) 0.0009(17)
    O3 0.088(2) 0.104(3) 0.155(4) 0.015(2) 0.058(2) -0.016(3)
    O4 0.164(4) 0.187(5) 0.091(3) 0.029(3) 0.074(3) -0.019(3)
_geom_special_details
;
All e.s.d.'s (except the e.s.d. in the dihedral angle between two l.s. planes)
are estimated using the full covariance matrix. The cell e.s.d.'s are taken
into account individually in the estimation of e.s.d.'s in distances, angles
and torsion angles; correlations between e.s.d.'s in cell parameters are only
used when they are defined by crystal symmetry. An approximate (isotropic)
treatment of cell e.s.d.'s is used for estimating e.s.d.'s involving l.s.
planes.
;
loop_
    _geom_bond_atom_site_label_1
    _geom_bond_atom_site_label_2
    _geom_bond_site_symmetry_2
    _geom_bond_distance
    _geom_bond_publ_flag
    O5 C5 . 1.197(5) ?
    N1 C2 . 1.361(4) ?
    N1 C5 . 1.389(5) ?
    N1 H1 . 0.8600 ?
    N2 C2 . 1.305(4) ?
    N2 H2A . 0.8600 ?
    N2 H2B . 0.8600 ?
    N3 C2 . 1.312(4) ?
    N3 C3 . 1.455(5) ?
    N3 C4 . 1.460(4) ?
    C3 H3A . 0.9600 ?
    C3 H3B . 0.9600 ?
    C3 H3C . 0.9600 ?
    C4 C5 . 1.497(6) ?
    C4 H4A . 0.9700 ?
    C4 H4B . 0.9700 ?
    Cl1 O3 . 1.393(3) ?
    Cl1 O4 . 1.396(4) ?
    Cl1 O2 . 1.409(3) ?
    Cl1 O1 . 1.416(4) ?
loop_
    _geom_angle_atom_site_label_1
    _geom_angle_atom_site_label_2
    _geom_angle_atom_site_label_3
    _geom_angle_site_symmetry_1
    _geom_angle_site_symmetry_3
    _geom_angle
    _geom_angle_publ_flag
    C2 N1 C5 . . 111.4(3) ?
    C2 N1 H1 . . 124.3 ?
    C5 N1 H1 . . 124.3 ?
    C2 N2 H2A . . 120.0 ?
    C2 N2 H2B . . 120.0 ?
    H2A N2 H2B . . 120.0 ?
    C2 N3 C3 . . 126.5(3) ?
    C2 N3 C4 . . 110.0(3) ?
    C3 N3 C4 . . 123.3(3) ?
    N2 C2 N3 . . 126.6(4) ?
    N2 C2 N1 . . 123.1(3) ?
    N3 C2 N1 . . 110.3(3) ?
    N3 C3 H3A . . 109.5 ?
    N3 C3 H3B . . 109.5 ?
    H3A C3 H3B . . 109.5 ?
    N3 C3 H3C . . 109.5 ?
    H3A C3 H3C . . 109.5 ?
    H3B C3 H3C . . 109.5 ?
    N3 C4 C5 . . 103.6(3) ?
    N3 C4 H4A . . 111.0 ?
    C5 C4 H4A . . 111.0 ?
    N3 C4 H4B . . 111.0 ?
    C5 C4 H4B . . 111.0 ?
    H4A C4 H4B . . 109.0 ?
    O5 C5 N1 . . 126.0(4) ?
    O5 C5 C4 . . 129.3(3) ?
    N1 C5 C4 . . 104.6(3) ?
    O3 Cl1 O4 . . 108.8(3) ?
    O3 Cl1 O2 . . 110.7(3) ?
    O4 Cl1 O2 . . 111.8(3) ?
    O3 Cl1 O1 . . 109.5(3) ?
    O4 Cl1 O1 . . 106.8(3) ?
    O2 Cl1 O1 . . 109.2(2) ?
loop_
    _geom_hbond_atom_site_label_D
    _geom_hbond_atom_site_label_H
    _geom_hbond_atom_site_label_A
    _geom_hbond_site_symmetry_A
    _geom_hbond_distance_DH
    _geom_hbond_distance_HA
    _geom_hbond_distance_DA
    _geom_hbond_angle_DHA
    N1 H1 O4 . 0.86 2.18 2.905(5) 142.0
    N2 H2B O4 . 0.86 2.33 3.044(6) 141.2
    N2 H2A O2 1_556 0.86 2.31 3.077(6) 148.3
    N2 H2A O2 3_666 0.86 2.52 3.186(5) 135.5
    N2 H2B O3 3_766 0.86 2.39 2.947(5) 122.5
    C3 H3A O2 3_666 0.96 2.51 3.455(5) 167.9
    C4 H4A O1 4_576 0.97 2.43 3.284(5) 146.7
