# Supplementary material for: Creatinium perchlorate
Source: Acta Crystallogr Sect E Struct Rep Online. 2009 Feb 4;65(Pt 3):o460. doi: 10.1107/S1600536809003171 (PMC2968575; doi:10.1107/S1600536809003171)
Supplement: Supplementary file 2 [file e-65-0o460-Isup2.hkl]

#
# h,k,l, Fc-squared, Fo-squared, sigma(Fo-squared) and status flag
#
data_I
_shelx_title ' I in space group P 21/n'
_shelx_refln_list_code          4
_shelx_F_calc_maximum       45.26
_exptl_crystal_F_000       440.00
_reflns_d_resolution_high  0.8109
 
loop_
 _symmetry_equiv_pos_as_xyz
 'x, y, z'
 '-x+1/2, y+1/2, -z+1/2'
 '-x, -y, -z'
 'x-1/2, -y-1/2, z-1/2'
 
_cell_length_a     5.8023
_cell_length_b    20.7782
_cell_length_c     7.3250
_cell_angle_alpha  90.000
_cell_angle_beta  107.947
_cell_angle_gamma  90.000
 
_shelx_F_squared_multiplier     1.000
 
loop_
 _refln_index_h
 _refln_index_k
 _refln_index_l
 _refln_F_squared_calc
 _refln_F_squared_meas
 _refln_F_squared_sigma
 _refln_observed_status
   2   0   0      320.27      244.57     11.81 o
   4   0   0      245.65      264.77      8.54 o
   6   0   0        5.94        4.95      1.41 o
   1   1   0      661.44      556.36     12.39 o
   3   1   0      409.39      336.01     14.84 o
   4   1   0       20.07       16.57      1.35 o
   5   1   0      233.72      264.54     22.71 o
   6   1   0        2.12        2.18      1.65 o
   1   2   0       21.26       30.04      1.04 o
   2   2   0      441.64      408.51     11.78 o
   3   2   0     1257.48     1367.31     54.89 o
   4   2   0      180.21      208.47     15.45 o
   5   2   0        0.28        1.01      0.54 o
   6   2   0       30.80       29.50      3.75 o
   2   3   0      135.99       84.61      4.16 o
   3   3   0        0.24        1.18      0.35 o
   4   3   0      224.90      218.08     10.66 o
   5   3   0        1.33        1.24      0.60 o
   6   3   0        2.51        1.27      0.78 o
   2   4   0     1437.20     1117.55    140.04 o
   3   4   0      495.95      414.55     12.95 o
   4   4   0        1.92        0.46      0.50 o
   5   4   0        1.97        2.83      0.70 o
   6   4   0        0.41        0.28      0.66 o
   1   5   0     1195.42     1140.87     44.22 o
   2   5   0       38.28       48.54      6.01 o
   3   5   0      456.07      424.95     19.80 o
   4   5   0       44.78       36.96      1.88 o
   5   5   0       38.71       38.09      2.94 o
   6   5   0       13.06       11.67      1.47 o
   1   6   0       11.22       15.24      1.31 o
   2   6   0       67.68       64.03      2.99 o
   3   6   0        1.65        1.98      0.48 o
   4   6   0      417.80      439.37     32.10 o
   5   6   0       36.68       32.92      1.82 o
   6   6   0       37.30       48.95      3.84 o
   2   7   0      725.29      742.13     27.60 o
   3   7   0        2.68        2.50      0.54 o
   4   7   0        1.32        0.89      0.54 o
   5   7   0       11.27       10.31      1.26 o
   6   7   0        1.69        0.11      0.89 o
   0   8   0      665.94      689.58     22.79 o
   1   8   0       22.29       21.65      4.64 o
   2   8   0      261.14      234.96      7.70 o
   3   8   0      438.56      430.43     15.68 o
   4   8   0      413.69      395.69     26.16 o
   5   8   0        2.46        1.61      0.72 o
   6   8   0       24.83       26.96      4.52 o
   1   9   0      146.94      120.60      3.31 o
   2   9   0       58.75       35.87      3.54 o
   3   9   0       50.60       45.04      2.95 o
   4   9   0       56.33       45.88      3.20 o
   5   9   0       59.55       49.07      5.19 o
   6   9   0       12.93       18.36      3.53 o
   1  10   0      678.17      732.89     20.72 o
   2  10   0        0.15        0.55      0.84 o
   3  10   0      600.41      623.85     26.81 o
   4  10   0       19.11       14.58      1.29 o
   5  10   0        9.16        4.92      1.12 o
   6  10   0        1.73        2.26      0.92 o
   1  11   0       62.64       90.51      2.92 o
   2  11   0      653.84      624.28     22.44 o
   3  11   0       18.88       14.32      1.48 o
   4  11   0        3.49        1.01      0.55 o
   5  11   0        5.17        2.62      0.72 o
   6  11   0        1.88        0.64      1.88 o
   0  12   0        1.76        5.75      0.78 o
   1  12   0       13.31       10.85      0.72 o
   2  12   0      136.60      141.56      6.33 o
   3  12   0      605.97      633.57     28.11 o
   4  12   0       64.42       67.57      4.63 o
   5  12   0        0.00        0.18      1.06 o
   6  12   0        2.26        1.88      2.12 o
   1  13   0       37.42       31.27      1.65 o
   2  13   0       49.15       45.03      1.79 o
   3  13   0        0.16       -0.07      0.49 o
   4  13   0        9.83        9.74      1.37 o
   5  13   0       38.86       39.84      2.58 o
   1  14   0        1.72        2.47      0.55 o
   2  14   0       43.73       45.80      1.94 o
   3  14   0        1.10        0.62      0.45 o
   4  14   0       66.89       64.50      3.22 o
   5  14   0        8.23        4.62      1.16 o
   1  15   0      312.68      321.84     13.99 o
   2  15   0      143.51      160.73      4.77 o
   3  15   0      136.36      125.05      6.16 o
   4  15   0        0.00        0.25      0.98 o
   5  15   0        6.32        5.59      1.11 o
   0  16   0      109.04      123.83     13.84 o
   1  16   0      128.47      137.94      6.46 o
   2  16   0       79.57       75.10      5.03 o
   3  16   0      237.31      260.05     19.82 o
   4  16   0       48.09       34.54      2.18 o
   5  16   0        0.27       -0.23      1.03 o
   1  17   0       14.24       11.30      0.86 o
   2  17   0      292.84      335.75     15.53 o
   3  17   0       33.97       28.69      1.68 o
   4  17   0       15.79       15.12      2.71 o
   5  17   0        0.33        3.29      2.24 o
   0  18   0      143.44      168.40     16.37 o
   1  18   0      383.91      456.01     42.01 o
   2  18   0       15.41       14.86      2.39 o
   3  18   0      114.97      123.12      6.09 o
   4  18   0        0.98        0.59      2.00 o
   1  19   0      111.79      137.85     24.67 o
   2  19   0       32.98       29.37      4.75 o
   3  19   0        9.37        6.38      1.00 o
   4  19   0        9.43        7.48      1.26 o
   0  20   0      112.40      107.57     23.15 o
   1  20   0       10.59        7.24      1.07 o
   2  20   0       18.02       22.71      2.82 o
   3  20   0       16.61       14.49      2.71 o
   4  20   0        6.04        5.89      1.16 o
   1  21   0       11.27       12.36      2.24 o
   2  21   0        7.09        6.10      1.25 o
   3  21   0        6.37        1.50      1.13 o
   0  22   0      275.58      380.31     21.20 o
   1  22   0       13.62       13.82      1.83 o
   2  22   0        5.41        7.87      1.39 o
   3  22   0        9.88       10.03      2.94 o
   1  23   0        0.17        0.53      1.16 o
   2  23   0       46.04       56.98      3.90 o
   3  23   0        0.17        1.20      3.00 o
   0  24   0       15.39       12.96      2.24 o
   1  24   0       20.59       21.53      2.03 o
   2  24   0        1.97        1.36      1.94 o
   1  25   0       11.18        7.30      1.88 o
  -7   0   1       24.78       31.33      3.41 o
  -5   0   1        5.79        2.69      0.94 o
  -3   0   1       14.80       19.78      1.16 o
   3   0   1      104.38       88.64      3.54 o
   5   0   1       29.20       32.15      3.18 o
  -7   1   1        0.76        2.29      1.24 o
  -6   1   1        4.52        6.53      1.51 o
  -5   1   1       73.08       76.83      7.98 o
  -4   1   1      263.49      282.40     14.32 o
  -3   1   1       29.72       23.16      1.42 o
   0   1   1      602.98      253.52      8.76 o
   1   1   1      164.37      122.80      2.96 o
   2   1   1       27.55       14.71      1.05 o
   3   1   1        4.45        2.72      0.57 o
   4   1   1      171.92      185.12     13.01 o
   5   1   1       13.01       14.80      1.17 o
   6   1   1       21.84       21.91      3.12 o
  -6   2   1       27.23       31.55      4.27 o
  -5   2   1        0.77        0.53      0.46 o
  -4   2   1      477.82      527.35     28.33 o
  -3   2   1       45.46       50.52      2.01 o
  -2   2   1        0.38        1.92      0.86 o
   0   2   1      829.07      701.24    105.65 o
   1   2   1       29.72       18.51      0.77 o
   2   2   1      180.77      193.46      6.39 o
   3   2   1      149.12      150.87     11.69 o
   4   2   1      249.24      269.63     26.79 o
   5   2   1        4.83        3.73      0.68 o
   6   2   1        6.04        5.05      1.28 o
  -6   3   1        5.69        6.07      1.29 o
  -5   3   1      155.76      166.69     17.68 o
  -4   3   1       18.67       18.82      2.31 o
  -3   3   1      949.10      829.65     64.14 o
  -2   3   1      183.87      190.58     15.45 o
   2   3   1       38.51       43.33      2.73 o
   3   3   1      425.59      352.29     16.54 o
   4   3   1       78.96       69.61      2.73 o
   5   3   1       93.83      103.66     11.10 o
   6   3   1        4.35        5.76      1.32 o
  -6   4   1       30.76       29.20      4.98 o
  -5   4   1       54.85       56.50      4.49 o
  -4   4   1      229.18      240.74      9.14 o
  -3   4   1       16.32       11.71      1.31 o
  -2   4   1      292.08      262.02     12.64 o
   2   4   1       61.74       86.19      3.38 o
   3   4   1      411.70      398.89     11.80 o
   4   4   1      118.72      115.57      4.63 o
   5   4   1        0.35       -0.50      0.66 o
   6   4   1        4.17        4.51      2.82 o
  -6   5   1       13.38       17.76      2.58 o
  -5   5   1      273.30      262.14     36.79 o
  -4   5   1       80.51       66.37     10.84 o
  -3   5   1       93.41       66.68      4.65 o
   0   5   1      202.00      241.21     13.40 o
   1   5   1       70.63       38.94      2.38 o
   2   5   1      270.50      248.89      5.95 o
   3   5   1      282.81      283.61      6.17 o
   4   5   1       21.02       23.49      3.50 o
   5   5   1      155.19      168.89     21.52 o
   6   5   1        5.44        5.74      0.97 o
  -6   6   1        6.25        6.02      0.92 o
  -5   6   1       26.87       17.63      1.22 o
  -4   6   1        2.32        1.88      0.75 o
  -3   6   1      737.60      642.79     63.45 o
  -2   6   1      458.01      437.79     26.67 o
  -1   6   1       11.98       20.47      1.69 o
   1   6   1     1755.97     2116.39     78.68 o
   2   6   1       55.94       38.28      2.58 o
   3   6   1       95.68      110.24      3.13 o
   4   6   1       59.34       56.20      2.59 o
   5   6   1        0.23       -0.18      0.93 o
   6   6   1        1.80        0.71      1.76 o
  -6   7   1       24.68       32.15      7.30 o
  -5   7   1        1.32        1.03      0.83 o
  -4   7   1       19.90       14.86      1.61 o
  -3   7   1      401.15      315.64     30.52 o
  -2   7   1      297.67      282.46      7.34 o
  -1   7   1      264.45      310.74      6.67 o
   0   7   1     1633.17     1735.43    183.68 o
   1   7   1        4.16        2.93      0.39 o
   3   7   1       35.08       34.84      1.69 o
   4   7   1      118.31      115.65      7.99 o
   5   7   1        1.20        0.15      0.62 o
   6   7   1        0.05        0.71      2.00 o
  -6   8   1        4.52        3.08      0.78 o
  -5   8   1        0.03       -0.39      0.84 o
  -4   8   1       67.53       66.17      5.87 o
  -3   8   1       47.31       48.72      4.13 o
  -2   8   1        8.15       12.28      1.21 o
  -1   8   1      353.73      394.49      8.64 o
   0   8   1       45.59       47.60      2.20 o
   1   8   1      233.10      245.39      8.66 o
   2   8   1       70.07       74.97      2.57 o
   3   8   1       74.54       50.32      2.87 o
   4   8   1       27.58       27.17      2.58 o
   5   8   1       15.12        8.95      1.27 o
   6   8   1        0.81        2.71      1.88 o
  -6   9   1        0.59        1.47      0.84 o
  -5   9   1       71.61       51.24      2.85 o
  -4   9   1      282.60      235.22     17.55 o
  -3   9   1      128.52      143.29     11.55 o
  -2   9   1      100.33      100.74      4.90 o
  -1   9   1       94.89       80.38      3.75 o
   0   9   1        0.85        0.86      0.35 o
   1   9   1      769.97      736.18     27.40 o
   2   9   1       33.51       64.55     12.61 o
   3   9   1        4.21        2.23      0.71 o
   4   9   1      126.68      133.42     11.10 o
   5   9   1       36.98       37.74      4.87 o
   6   9   1        1.33        1.41      2.24 o
  -6  10   1       13.03       13.43      2.59 o
  -5  10   1       20.81       15.74      1.37 o
  -4  10   1       12.03       11.81      1.87 o
  -3  10   1       44.11       49.18      2.45 o
  -2  10   1      208.68      187.25     11.78 o
  -1  10   1       99.90       88.87      4.20 o
   0  10   1       98.61       78.28      4.54 o
   1  10   1      246.17      266.12     11.46 o
   2  10   1      170.98      182.66     10.30 o
   3  10   1       33.12       23.30      1.83 o
   4  10   1        7.67        8.85      0.76 o
   5  10   1        0.11        0.12      0.78 o
  -6  11   1        3.11       -0.47      2.00 o
  -5  11   1      119.10      124.05     13.19 o
  -4  11   1        2.17        0.05      0.53 o
  -3  11   1      251.93      254.74     21.85 o
  -2  11   1        1.50        1.29      0.42 o
  -1  11   1      147.25      138.65      5.78 o
   0  11   1        1.57        0.72      1.27 o
   1  11   1     2048.69     2328.39     87.87 o
   2  11   1      108.09      133.01      6.05 o
   3  11   1      166.12      161.50     10.16 o
   4  11   1       15.41        9.96      1.11 o
   5  11   1       35.57       27.61      5.48 o
  -6  12   1        2.42        1.41      2.59 o
  -5  12   1       30.20       33.18      2.18 o
  -4  12   1      120.05      118.68      3.93 o
  -3  12   1      172.18      191.14     15.23 o
  -2  12   1      121.21      120.48      6.51 o
  -1  12   1        0.92        0.73      0.52 o
   0  12   1      219.99      207.34      8.10 o
   1  12   1       29.40       30.88      2.04 o
   2  12   1       55.86       54.14      2.24 o
   3  12   1      135.51      148.67      6.43 o
   4  12   1       92.49       79.26      8.26 o
   5  12   1        2.00        0.00      2.00 o
  -6  13   1        2.42       -1.41      2.00 o
  -5  13   1       23.86       20.80      1.59 o
  -4  13   1      154.46      144.48      5.61 o
  -3  13   1       11.96       11.20      0.91 o
  -2  13   1      750.89      815.92     16.47 o
  -1  13   1      711.37      826.30     20.06 o
   0  13   1      194.14      239.40      5.84 o
   1  13   1      393.93      372.85     18.83 o
   2  13   1      465.00      452.12     24.75 o
   3  13   1       54.22       55.17      3.68 o
   4  13   1       39.01       33.89      3.69 o
   5  13   1        2.85       -0.71      1.88 o
  -5  14   1        0.48        0.41      1.06 o
  -4  14   1       85.37       84.13      3.50 o
  -3  14   1      143.72      164.55      8.31 o
  -2  14   1        8.37       10.98      0.71 o
  -1  14   1      245.09      292.08     11.30 o
   0  14   1        3.23        3.22      0.52 o
   1  14   1      820.29      847.10     28.62 o
   2  14   1       18.84       25.79      2.39 o
   3  14   1       58.25       57.47      4.20 o
   4  14   1       24.40       22.98      1.53 o
   5  14   1        0.05        0.25      1.13 o
  -5  15   1        7.75        5.54      2.12 o
  -4  15   1       12.61       12.35      1.15 o
  -3  15   1      113.88      124.13      4.89 o
  -2  15   1      614.42      705.27     22.86 o
  -1  15   1      122.08      137.16      5.51 o
   0  15   1        8.58       19.04      1.03 o
   1  15   1        1.83        2.58      0.61 o
   2  15   1      554.31      567.04     28.94 o
   3  15   1       12.51        9.70      1.10 o
   4  15   1       11.64        7.82      0.94 o
   5  15   1        3.55        5.09      1.29 o
  -5  16   1        0.86        1.18      2.35 o
  -4  16   1       24.50       27.08      3.12 o
  -3  16   1      154.50      171.48      6.73 o
  -2  16   1       62.03       64.11      2.22 o
  -1  16   1       21.41       16.57      1.01 o
   0  16   1       68.52       79.14      2.66 o
   1  16   1       10.03        9.13      1.65 o
   2  16   1       26.43       39.18      1.76 o
   3  16   1       42.56       44.09      4.15 o
   4  16   1       19.68       16.49      1.83 o
   5  16   1        0.12       -0.35      2.00 o
  -5  17   1       44.95       47.35      4.60 o
  -4  17   1        0.02        0.12      2.12 o
  -3  17   1        6.37        8.33      1.11 o
  -2  17   1       18.81       18.76      1.23 o
  -1  17   1      202.52      238.17     17.34 o
   0  17   1        9.69        9.58      0.77 o
   1  17   1      362.48      392.59     27.21 o
   2  17   1       22.73       20.57      1.68 o
   3  17   1        6.68        3.85      2.12 o
   4  17   1        2.23       -0.22      1.24 o
  -5  18   1        4.70        5.54      1.88 o
  -4  18   1       56.52       39.58      3.88 o
  -3  18   1       10.95        9.05      0.91 o
  -2  18   1        0.10       -0.52      0.63 o
  -1  18   1       18.96       21.12      1.40 o
   0  18   1      234.04      263.41     22.12 o
   1  18   1       30.06       27.68      1.91 o
   2  18   1       49.02       35.65      3.40 o
   3  18   1        0.16       -0.53      1.16 o
   4  18   1       16.14       13.13      1.47 o
  -4  19   1        0.66        2.59      2.00 o
  -3  19   1       13.21        9.52      1.00 o
  -2  19   1      346.22      415.22     45.29 o
  -1  19   1      140.13      150.37     13.00 o
   0  19   1      172.98      170.60     16.20 o
   1  19   1      179.61      185.62     22.23 o
   2  19   1       65.49       60.47      5.68 o
   3  19   1        0.56        1.29      1.88 o
   4  19   1        3.96        3.23      1.18 o
  -4  20   1        3.03        0.88      1.58 o
  -3  20   1       39.06       45.63      6.72 o
  -2  20   1        0.16        2.33      1.07 o
  -1  20   1       98.85      119.80     19.72 o
   0  20   1       15.66       16.26      2.64 o
   1  20   1       61.36       76.60      6.42 o
   2  20   1       15.78       11.44      1.38 o
   3  20   1       34.15       34.10      2.62 o
  -4  21   1       21.07       25.32      3.41 o
  -3  21   1        7.57        7.32      1.25 o
  -2  21   1       81.52       86.59     12.57 o
  -1  21   1        0.02       -0.25      0.86 o
   0  21   1       31.70       28.81      2.66 o
   1  21   1        9.80       12.47      1.66 o
   2  21   1       89.34       94.62     13.84 o
   3  21   1        0.09       -1.76      1.76 o
  -3  22   1       16.35       20.14      3.18 o
  -2  22   1        0.01        0.78      1.27 o
  -1  22   1        0.23        0.99      1.16 o
   0  22   1        2.33        5.42      2.35 o
   1  22   1       40.06       48.13      6.89 o
   2  22   1        0.17        1.09      1.18 o
   3  22   1       11.64        9.90      2.47 o
  -3  23   1        0.02        1.23      1.26 o
  -2  23   1       43.29       54.59      9.01 o
  -1  23   1      113.18      146.76      6.17 o
   0  23   1        3.05        0.31      1.22 o
   1  23   1        0.64        1.18      1.11 o
   2  23   1        4.21        2.48      1.27 o
  -2  24   1        0.64        0.87      1.22 o
  -1  24   1       10.75       10.10      1.54 o
   0  24   1       27.48       31.18      2.41 o
   1  24   1        0.20       -1.28      1.28 o
   2  24   1        1.93        3.65      2.00 o
  -1  25   1        8.69       11.09      1.83 o
   0  25   1        7.82       10.28      1.74 o
   1  25   1       60.95       65.85     12.78 o
  -6   0   2       38.68       44.26      8.71 o
  -4   0   2      607.52      690.10     20.61 o
  -2   0   2      874.96      952.51     56.80 o
   2   0   2       25.65       16.96      1.65 o
   4   0   2      406.58      457.10     18.72 o
   6   0   2       10.82       10.36      2.35 o
  -7   1   2        1.25        0.10      1.07 o
  -6   1   2        1.22        1.00      0.44 o
  -5   1   2      104.64      147.63      6.34 o
  -4   1   2       75.66       81.87      5.58 o
  -3   1   2      307.42      212.39     11.12 o
  -2   1   2      208.73      216.81      8.21 o
   0   1   2       18.65       20.50      1.29 o
   1   1   2        4.32        4.11      0.45 o
   2   1   2      313.57      265.01      6.05 o
   3   1   2        1.72        1.65      0.83 o
   4   1   2        2.51        3.17      0.76 o
   5   1   2       35.04       39.21      2.43 o
   6   1   2        0.18        0.47      1.24 o
  -7   2   2       19.21       23.38      6.48 o
  -6   2   2       27.13       22.74      4.17 o
  -5   2   2       37.18       34.17      2.79 o
  -4   2   2      258.92      273.56      6.53 o
  -3   2   2      633.07      572.36     50.14 o
  -2   2   2      464.40      517.27     26.03 o
  -1   2   2      928.05     1007.88     58.76 o
   1   2   2        1.13        1.18      0.47 o
   2   2   2      171.68      137.80      6.30 o
   3   2   2      121.48      124.03      4.50 o
   4   2   2       27.20       27.05      1.59 o
   5   2   2        0.15        1.09      1.12 o
   6   2   2        3.61        6.07      2.76 o
  -7   3   2        0.02        0.05      1.12 o
  -6   3   2       45.69       45.42      9.21 o
  -5   3   2        1.71        0.51      0.54 o
  -4   3   2      245.40      251.17     14.90 o
  -3   3   2      550.33      562.62     27.87 o
  -2   3   2       45.10       93.69     11.73 o
  -1   3   2        0.73        4.88      0.27 o
   0   3   2      560.98      590.94     44.71 o
   1   3   2      113.67       90.04     10.42 o
   2   3   2      112.83       91.82      3.77 o
   3   3   2       25.06       30.50      1.79 o
   4   3   2        6.74        8.06      0.70 o
   5   3   2       12.29       11.23      1.59 o
   6   3   2        0.58        1.56      1.28 o
  -7   4   2       13.12       10.60      2.12 o
  -6   4   2        0.44        0.38      0.72 o
  -5   4   2       10.56        6.03      0.66 o
  -4   4   2      178.41      200.93      6.37 o
  -3   4   2      128.92      105.89     10.39 o
  -2   4   2      547.20      448.72    101.70 o
   0   4   2        3.05        7.36      1.04 o
   1   4   2       58.70       55.47      7.24 o
   2   4   2      532.38      470.17     25.15 o
   3   4   2      424.70      450.59     21.15 o
   4   4   2        1.58        1.98      0.42 o
   5   4   2        0.01        0.59      1.18 o
   6   4   2        3.01        4.55      1.45 o
  -6   5   2        8.68        7.55      1.06 o
  -5   5   2        7.49        8.47      1.16 o
  -4   5   2        4.41        4.93      0.77 o
  -3   5   2      178.16      189.23     15.45 o
  -2   5   2       26.34        9.82      2.51 o
  -1   5   2       42.85       67.99      8.03 o
   0   5   2       21.46       25.76      1.35 o
   1   5   2       22.16       17.86      3.47 o
   2   5   2      112.45      128.54      8.63 o
   3   5   2        1.96        0.63      0.41 o
   4   5   2       84.32       92.00      6.40 o
   5   5   2       14.16       17.70      1.96 o
   6   5   2        9.98       10.08      1.77 o
  -6   6   2       26.52       27.79      3.41 o
  -5   6   2        1.30        0.86      0.51 o
  -4   6   2       46.30       50.64      5.91 o
  -3   6   2        0.29        0.31      0.50 o
  -2   6   2       10.79       12.48      3.36 o
  -1   6   2       55.24       70.91      4.55 o
   1   6   2      139.59      143.43      8.36 o
   2   6   2      855.80      837.93     33.75 o
   3   6   2       95.98       85.73      2.80 o
   4   6   2       54.02       64.58      7.34 o
   5   6   2        3.79        5.21      0.75 o
  -6   7   2        1.29       -0.70      1.35 o
  -5   7   2      248.37      273.65     34.55 o
  -4   7   2        0.05        0.03      0.32 o
  -3   7   2       49.16       47.47      6.58 o
  -2   7   2       61.53       61.83     10.58 o
  -1   7   2       99.12      153.39      8.21 o
   0   7   2      282.18      244.29     30.51 o
   1   7   2      518.60      467.78     24.06 o
   2   7   2      664.27      596.36     26.56 o
   3   7   2      407.84      478.06     12.85 o
   4   7   2        0.24       -0.26      0.50 o
   5   7   2       12.46       16.34      3.24 o
  -6   8   2       60.38       67.76     16.90 o
  -5   8   2       41.09       40.45      4.74 o
  -4   8   2      331.68      358.35     30.87 o
  -3   8   2      607.65      569.37     88.24 o
  -2   8   2        1.78        1.25      0.23 o
  -1   8   2      521.55      572.77     27.12 o
   0   8   2      504.08      394.98     27.53 o
   1   8   2      419.85      451.42     20.47 o
   2   8   2      523.32      492.42     19.66 o
   3   8   2        0.01       -0.48      0.62 o
   4   8   2       40.25       46.67      2.12 o
   5   8   2        0.00        0.71      1.76 o
  -6   9   2        0.02        0.47      1.53 o
  -5   9   2        0.07        0.52      1.39 o
  -4   9   2       85.93       66.55      7.43 o
  -3   9   2        8.55       11.70      1.87 o
  -2   9   2        2.10        0.86      0.37 o
  -1   9   2      351.98      304.81     11.58 o
   0   9   2      122.78      105.25     10.65 o
   1   9   2      355.27      262.43     16.66 o
   2   9   2        0.67        3.35      0.48 o
   3   9   2        3.70        4.49      1.00 o
   4   9   2       40.67       41.01      2.92 o
   5   9   2       25.96       24.36      1.94 o
  -6  10   2        0.66        1.53      2.24 o
  -5  10   2        0.13       -0.17      0.66 o
  -4  10   2      224.38      237.88      9.10 o
  -3  10   2      176.35      150.32     22.65 o
  -2  10   2      153.07      199.92      4.37 o
  -1  10   2      256.58      290.58      9.84 o
   0  10   2     1286.15     1254.75     53.65 o
   1  10   2       45.17       31.01      3.19 o
   2  10   2      159.64      180.82     13.19 o
   3  10   2      449.04      466.01     23.28 o
   4  10   2       40.61       34.74      1.98 o
   5  10   2        6.41        6.01      2.24 o
  -6  11   2       17.12       12.25      2.47 o
  -5  11   2        2.77        5.06      3.55 o
  -4  11   2       67.94       83.02      6.85 o
  -3  11   2       12.73       10.54      1.48 o
  -2  11   2      373.59      482.95      9.73 o
  -1  11   2      351.70      333.33     14.03 o
   0  11   2      317.67      342.03     17.68 o
   1  11   2       70.13       72.78      3.88 o
   2  11   2      561.93      581.85     34.73 o
   3  11   2        1.10        0.35      0.77 o
   4  11   2       25.92       23.91      2.16 o
   5  11   2        1.65        1.53      2.00 o
  -6  12   2        9.69        8.48      2.12 o
  -5  12   2        4.19        5.12      1.12 o
  -4  12   2      201.56      247.50     11.34 o
  -3  12   2      270.22      323.54     15.10 o
  -2  12   2      130.25      158.61      5.90 o
  -1  12   2       13.89       12.32      2.31 o
   0  12   2      386.01      432.29     33.49 o
   1  12   2       49.41       36.85      2.55 o
   2  12   2        6.97        4.88      0.68 o
   3  12   2       99.14       93.99     11.83 o
   4  12   2        8.81        9.21      1.73 o
   5  12   2        3.00        1.12      1.27 o
  -6  13   2        0.64       -1.88      1.88 o
  -5  13   2        4.24        3.76      2.35 o
  -4  13   2       24.35       40.15      3.76 o
  -3  13   2      188.41      183.00     22.51 o
  -2  13   2       53.35       60.88      2.15 o
  -1  13   2       40.27       40.41      1.62 o
   0  13   2       73.10       76.81      4.69 o
   1  13   2      242.99      234.70     11.83 o
   2  13   2       23.20       19.36      2.28 o
   3  13   2        1.98        1.01      1.02 o
   4  13   2        7.90        5.07      2.12 o
   5  13   2       12.98       14.89      3.06 o
  -5  14   2        0.39       -0.82      1.76 o
  -4  14   2      177.01      220.59     19.61 o
  -3  14   2       35.58       47.99      2.20 o
  -2  14   2       90.73       85.63      4.74 o
  -1  14   2       94.68      131.44      7.08 o
   0  14   2      184.85      196.69      8.71 o
   1  14   2       13.23       13.00      0.93 o
   2  14   2       13.94       16.76      1.43 o
   3  14   2       22.51       17.57      1.29 o
   4  14   2       29.96       27.32      2.82 o
   5  14   2        3.57        3.06      2.12 o
  -5  15   2       44.66       38.63      3.41 o
  -4  15   2        4.76        4.80      0.89 o
  -3  15   2       86.64      101.16     11.71 o
  -2  15   2      278.81      333.66     16.83 o
  -1  15   2      210.78      229.74     14.10 o
   0  15   2       14.61       14.79      0.98 o
   1  15   2       84.90       92.36      5.61 o
   2  15   2        1.98        0.25      0.93 o
   3  15   2       95.73       96.31     10.46 o
   4  15   2        0.99        1.04      1.35 o
  -5  16   2        3.96        0.47      1.88 o
  -4  16   2        8.08       11.19      2.35 o
  -3  16   2      241.60      273.89     18.42 o
  -2  16   2       73.59       73.54      2.30 o
  -1  16   2      200.94      234.58     15.69 o
   0  16   2      469.29      512.57     40.53 o
   1  16   2      323.11      328.33     22.07 o
   2  16   2       16.13       13.16      1.41 o
   3  16   2       39.27       32.25      2.21 o
   4  16   2        2.45        1.81      1.24 o
  -5  17   2        3.77        2.06      2.06 o
  -4  17   2       40.41       50.29      4.36 o
  -3  17   2       22.82       22.08      1.29 o
  -2  17   2       22.91       28.29      1.59 o
  -1  17   2       25.32       27.17      1.39 o
   0  17   2        0.95        0.62      0.69 o
   1  17   2        0.27       -0.66      0.66 o
   2  17   2      268.24      284.60     34.99 o
   3  17   2        2.45        1.61      1.16 o
   4  17   2        2.75        1.65      2.12 o
  -5  18   2        0.31       -2.00      2.00 o
  -4  18   2        1.73        0.12      2.24 o
  -3  18   2      262.29      296.81     27.03 o
  -2  18   2        0.03       -0.98      0.98 o
  -1  18   2      130.66      172.61     13.53 o
   0  18   2       27.53       23.69      1.44 o
   1  18   2       15.23       16.36      2.18 o
   2  18   2        0.28        0.73      2.35 o
   3  18   2       27.71       33.58      5.95 o
   4  18   2        1.52        4.24      2.35 o
  -4  19   2        4.52        1.29      2.12 o
  -3  19   2       44.19       48.78      4.72 o
  -2  19   2       24.59       25.46      1.57 o
  -1  19   2      130.11      146.28     17.76 o
   0  19   2       35.29       34.41      5.13 o
   1  19   2       50.05       35.60      7.95 o
   2  19   2       34.23       25.67      3.53 o
   3  19   2        0.55        1.05      1.29 o
  -4  20   2        7.33        5.07      2.12 o
  -3  20   2       26.05       26.85      2.94 o
  -2  20   2      101.51      110.12      9.08 o
  -1  20   2       38.50       40.29      2.67 o
   0  20   2      130.99      145.20     22.55 o
   1  20   2        7.83        7.28      1.32 o
   2  20   2       11.33       12.37      1.67 o
   3  20   2        4.42        5.77      2.47 o
  -4  21   2       10.21       11.19      2.47 o
  -3  21   2        1.80        0.33      0.83 o
  -2  21   2        7.62        7.55      1.92 o
  -1  21   2       15.72       13.46      1.14 o
   0  21   2       22.88       26.32      2.28 o
   1  21   2       45.82       49.46      5.07 o
   2  21   2        0.87        0.67      1.19 o
   3  21   2       11.08        9.01      1.71 o
  -3  22   2       18.63       16.96      2.94 o
  -2  22   2        6.51        6.61      1.11 o
  -1  22   2       53.96       63.93      3.28 o
   0  22   2       54.62       64.62      4.18 o
   1  22   2       16.43       11.89      1.66 o
   2  22   2       11.32        9.13      3.24 o
  -3  23   2        3.63        3.29      2.35 o
  -2  23   2       25.07       27.43      4.54 o
  -1  23   2        7.08       11.94      1.94 o
   0  23   2       10.35        6.59      1.45 o
   1  23   2        8.23        3.82      1.41 o
   2  23   2        7.35        9.07      1.94 o
  -2  24   2        0.00        0.77      1.03 o
  -1  24   2        8.68        8.39      2.82 o
   0  24   2        7.86        8.54      1.58 o
   1  24   2        0.08        1.41      1.24 o
  -7   0   3        0.44        2.35      1.65 o
  -5   0   3       21.59       23.22      4.30 o
  -3   0   3     1495.46     1472.95     53.71 o
   1   0   3       26.11       41.46     10.24 o
   5   0   3       14.25       17.08      2.71 o
  -7   1   3        2.32        5.07      2.12 o
  -6   1   3        1.69       -0.22      0.67 o
  -5   1   3       45.24       51.89      2.67 o
  -4   1   3      130.58      125.22      7.87 o
  -3   1   3      175.49      183.53      4.30 o
  -2   1   3      328.04      278.89     18.14 o
   0   1   3      282.54      276.62     19.17 o
   1   1   3        1.39        0.55      0.35 o
   2   1   3       19.83       18.57      1.78 o
   3   1   3       45.66       44.30      1.97 o
   4   1   3       50.36       57.71      4.95 o
   5   1   3        1.77        0.00      1.76 o
  -6   2   3      106.55      143.31      8.50 o
  -5   2   3       82.49       76.30     10.18 o
  -4   2   3        1.76        2.49      0.87 o
  -3   2   3      195.86      246.86     11.39 o
  -2   2   3       50.01       29.83      1.94 o
  -1   2   3       48.64       48.65      4.01 o
   0   2   3      162.68      155.61     18.74 o
   1   2   3        0.09        4.14      0.94 o
   2   2   3        5.35        4.86      0.79 o
   3   2   3       68.42       64.49      6.01 o
   4   2   3        9.61        9.66      1.88 o
   5   2   3        0.10       -0.82      1.65 o
  -7   3   3        0.26        1.04      1.29 o
  -6   3   3        0.02        0.30      1.20 o
  -5   3   3      226.89      260.66     16.72 o
  -4   3   3        7.11        9.34      0.74 o
  -3   3   3       39.68       37.30      1.73 o
  -2   3   3      769.09      921.74     21.13 o
  -1   3   3      604.89      471.78     59.98 o
   0   3   3       24.90       27.56      1.37 o
   1   3   3      668.78      645.50     18.36 o
   2   3   3        4.05        7.45      1.24 o
   3   3   3       71.53       79.49      3.94 o
   4   3   3        1.70        2.24      1.76 o
   5   3   3       25.69       30.59      2.46 o
  -7   4   3        0.12        0.12      1.29 o
  -6   4   3        2.46        3.24      0.73 o
  -5   4   3        0.53        0.23      0.83 o
  -4   4   3      365.98      415.98      8.96 o
  -3   4   3        9.37        8.43      1.65 o
  -2   4   3      607.58      593.53     55.84 o
  -1   4   3       30.27       26.14      6.64 o
   0   4   3      513.62      436.71     38.15 o
   1   4   3      337.47      308.03     26.02 o
   2   4   3       10.58       16.37      1.76 o
   3   4   3        6.94        8.27      0.64 o
   4   4   3      107.88      143.06      9.36 o
   5   4   3        0.11        1.74      1.28 o
  -7   5   3        7.24        4.30      1.50 o
  -6   5   3        0.73        0.00      0.72 o
  -5   5   3      162.00      169.03     11.10 o
  -4   5   3       72.29       81.08      2.96 o
  -3   5   3      222.66      192.00     31.06 o
  -2   5   3     1005.14     1279.75     51.94 o
  -1   5   3     1184.46     1053.41    104.28 o
   0   5   3       18.73       27.47      4.83 o
   1   5   3       98.10       84.42      4.95 o
   2   5   3      108.79      105.87     10.11 o
   3   5   3       15.59       12.49      1.41 o
   4   5   3        1.46        0.80      0.98 o
   5   5   3       22.09       27.83      2.16 o
  -6   6   3        4.07        5.22      1.28 o
  -5   6   3       12.91       10.63      1.16 o
  -4   6   3       37.12       41.81      2.26 o
  -3   6   3       32.91       19.66      5.00 o
  -2   6   3       36.18       40.25      1.34 o
  -1   6   3      650.53      659.75    105.27 o
   0   6   3      101.45       63.55     12.95 o
   1   6   3      163.14      175.07     15.28 o
   2   6   3        0.94        0.68      0.49 o
   3   6   3       68.38       73.18      3.05 o
   4   6   3       23.01       27.48      2.55 o
   5   6   3        1.24        2.65      1.33 o
  -6   7   3       32.67       44.02      6.77 o
  -5   7   3        0.83        2.25      0.93 o
  -4   7   3      322.70      277.26     77.76 o
  -3   7   3      299.42      254.46     71.94 o
  -2   7   3      275.40      269.63     38.94 o
  -1   7   3      353.88      293.88     28.60 o
   0   7   3      192.56      205.92     14.89 o
   1   7   3      189.95      192.33     21.58 o
   2   7   3      213.13      229.98     10.47 o
   3   7   3        0.01        1.24      0.79 o
   4   7   3        7.53        7.65      1.08 o
   5   7   3        0.84        2.06      1.08 o
  -6   8   3        2.71        4.24      1.65 o
  -5   8   3       40.85       32.92      3.12 o
  -4   8   3        0.98       -0.54      0.74 o
  -3   8   3       16.16       25.48      1.71 o
  -2   8   3        4.34        1.76      0.54 o
  -1   8   3      469.02      493.87     75.19 o
   0   8   3      282.16      329.42     30.67 o
   1   8   3       19.32       16.90      1.60 o
   2   8   3       69.89       63.98      4.33 o
   4   8   3        4.69        3.41      1.47 o
   5   8   3        2.38        3.58      1.54 o
  -6   9   3        9.68       11.42      1.88 o
  -5   9   3       24.91       30.39      2.09 o
  -4   9   3        0.33        1.18      1.59 o
  -3   9   3       49.78       65.96     18.71 o
  -2   9   3        2.32       10.54      1.76 o
  -1   9   3       22.27       20.16      0.90 o
   0   9   3        8.71       10.56      0.96 o
   1   9   3      841.82      926.20     62.00 o
   2   9   3      179.93      183.38      9.26 o
   3   9   3        1.09        2.24      1.65 o
   4   9   3       30.35       40.17      6.30 o
   5   9   3       15.08       18.67      2.18 o
  -6  10   3        4.12        3.18      1.76 o
  -5  10   3        7.91        7.89      1.76 o
  -4  10   3       63.29       86.32      7.24 o
  -3  10   3      206.77      164.95     51.03 o
  -2  10   3      108.06      103.45     15.80 o
  -1  10   3       17.72       10.48      1.44 o
   0  10   3       40.14       37.24      2.95 o
   1  10   3        0.30        0.48      1.08 o
   2  10   3        0.01       -0.27      0.68 o
   3  10   3       40.16       26.21      2.88 o
   4  10   3       58.38       69.02      5.07 o
   5  10   3        0.00       -0.42      1.18 o
  -6  11   3        4.87        3.84      1.28 o
  -5  11   3      234.99      325.54     16.61 o
  -4  11   3        2.02        0.95      0.87 o
  -3  11   3        1.24       -0.30      1.10 o
  -2  11   3        5.88        6.06      0.99 o
  -1  11   3      698.50      827.70     57.40 o
   0  11   3       22.98       17.87      1.61 o
   1  11   3      210.87      221.54     26.68 o
   2  11   3       43.70       49.83      5.97 o
   3  11   3        0.14        0.82      1.76 o
   4  11   3        0.31        2.47      2.00 o
  -6  12   3       19.29       21.20      2.71 o
  -5  12   3       34.73       37.22      3.29 o
  -4  12   3        6.62       12.41      1.53 o
  -3  12   3      341.84      283.62     90.69 o
  -2  12   3        1.71        1.27      0.41 o
  -1  12   3      175.99      202.37     10.66 o
   0  12   3      312.69      373.22     25.27 o
   1  12   3      101.03       97.14      7.68 o
   2  12   3       11.62       12.75      0.97 o
   3  12   3       19.39       17.68      1.61 o
   4  12   3       13.39       14.54      1.71 o
  -6  13   3       25.72       30.04      3.41 o
  -5  13   3       12.47       15.43      2.47 o
  -4  13   3       13.21       17.90      2.59 o
  -3  13   3       49.15       38.79      2.13 o
  -2  13   3       14.65       20.62      1.61 o
  -1  13   3       18.05       13.87      0.98 o
   0  13   3        0.80        0.78      0.46 o
   1  13   3      248.20      251.75     15.01 o
   2  13   3      341.81      331.21     28.09 o
   3  13   3       41.15       42.74      5.95 o
   4  13   3       35.25       36.25      4.72 o
  -5  14   3        2.28        2.35      1.65 o
  -4  14   3       12.59       18.02      2.59 o
  -3  14   3      300.32      358.02     27.05 o
  -2  14   3       11.83       13.40      0.92 o
  -1  14   3       59.68       76.27      5.29 o
   0  14   3       77.98       90.99      6.46 o
   1  14   3      108.15      119.11     10.57 o
   2  14   3       12.17        7.58      1.19 o
   3  14   3       41.86       40.63      3.76 o
   4  14   3        7.94        4.68      1.35 o
  -5  15   3        0.03       -0.71      2.00 o
  -4  15   3      170.85      230.26     12.37 o
  -3  15   3       33.31       32.95      1.46 o
  -2  15   3      339.33      400.04     19.92 o
  -1  15   3       87.17       88.02      3.80 o
   0  15   3        4.59        5.41      0.74 o
   1  15   3       78.39       87.03      4.70 o
   2  15   3       19.34       17.67      2.35 o
   3  15   3        2.12        0.13      1.27 o
   4  15   3        3.95        0.59      2.35 o
  -5  16   3        0.30       -0.59      1.76 o
  -4  16   3        0.05        0.82      1.53 o
  -3  16   3        0.54        2.12      1.53 o
  -2  16   3       80.02       99.26      4.70 o
  -1  16   3       80.66       69.70      2.53 o
   0  16   3       36.92       38.11      1.67 o
   1  16   3      116.81      131.49     17.06 o
   2  16   3       16.43       10.70      1.24 o
   3  16   3        7.46        8.46      1.44 o
   4  16   3        0.41       -1.20      1.30 o
  -5  17   3       71.00       93.87      6.60 o
  -4  17   3        2.80        4.00      2.00 o
  -3  17   3        5.14        5.64      0.84 o
  -2  17   3      121.12      132.74     17.31 o
  -1  17   3       56.30       61.19      3.05 o
   0  17   3       99.56      107.24      9.18 o
   1  17   3       21.61       18.73      4.42 o
   2  17   3        6.88        4.00      1.65 o
   3  17   3        2.33       -0.02      1.30 o
  -5  18   3        0.84        4.00      2.47 o
  -4  18   3       53.89       55.48      4.00 o
  -3  18   3       27.52       33.45      3.65 o
  -2  18   3       30.05       27.94      1.51 o
  -1  18   3       21.03       25.74      1.95 o
   0  18   3      200.22      185.63      8.01 o
   1  18   3        1.13        0.53      1.12 o
   2  18   3        1.40       -1.08      1.08 o
   3  18   3        0.60        0.49      1.28 o
  -4  19   3        0.21        0.71      1.88 o
  -3  19   3        8.45        9.16      2.06 o
  -2  19   3      387.07      428.03     49.77 o
  -1  19   3        9.67       12.88      1.46 o
   0  19   3        2.72        1.38      0.96 o
   1  19   3       50.72       36.99      4.00 o
   2  19   3       18.20       16.31      5.42 o
   3  19   3        0.60        1.38      1.44 o
  -4  20   3        1.27        1.88      1.76 o
  -3  20   3        4.11        1.53      2.12 o
  -2  20   3        0.93       -0.92      1.35 o
  -1  20   3       11.84       13.21      1.52 o
   0  20   3        0.21       -0.63      1.12 o
   1  20   3       36.44       31.21      3.53 o
   2  20   3        0.10        0.48      1.47 o
  -3  21   3       21.79       25.32      3.29 o
  -2  21   3       81.47      104.83      9.89 o
  -1  21   3       11.79       11.14      2.01 o
   0  21   3        1.87        1.77      1.35 o
   1  21   3        7.43        6.61      1.53 o
   2  21   3        7.91       11.21      2.88 o
  -3  22   3       59.26       78.09      6.13 o
  -2  22   3       17.80       20.26      2.71 o
  -1  22   3       34.69       38.06      2.88 o
   0  22   3        7.29        7.68      1.44 o
   1  22   3       20.28       18.18      3.88 o
  -2  23   3        6.60        5.87      1.33 o
  -1  23   3       61.58       68.20      4.34 o
   0  23   3        3.50        1.39      1.13 o
   1  23   3        9.47        8.36      2.71 o
  -1  24   3        9.48        7.30      2.12 o
   0  24   3        3.58        1.53      1.53 o
  -6   0   4        3.39        2.27      1.24 o
  -4   0   4      890.19      897.68     57.48 o
  -2   0   4     2005.72     2006.14     74.20 o
   2   0   4       36.53       37.63      5.66 o
   4   0   4       51.58       74.20      5.77 o
  -7   1   4        8.52       10.27      2.29 o
  -6   1   4       13.19        9.87      0.89 o
  -5   1   4      118.82       93.47      9.26 o
  -4   1   4       11.59        9.42      0.97 o
  -3   1   4        3.15        3.24      0.35 o
  -2   1   4        4.93        5.22      0.54 o
  -1   1   4      953.47      904.40     85.85 o
   0   1   4      212.44      263.91     50.58 o
   2   1   4      105.46      133.10     10.30 o
   3   1   4       28.29       35.14      2.41 o
   5   1   4        7.87        9.66      2.24 o
  -7   2   4       13.11       14.49      3.06 o
  -6   2   4       53.09       50.44      4.00 o
  -5   2   4      184.74      188.76     13.57 o
  -4   2   4      172.87      178.29     17.63 o
  -3   2   4      146.32      112.70      9.91 o
  -2   2   4       74.50       51.28      5.97 o
  -1   2   4      252.02      304.39     35.06 o
   0   2   4      148.54      168.28     22.49 o
   1   2   4        3.81        2.18      2.59 o
   2   2   4       20.54       22.62      1.88 o
   3   2   4       36.27       46.55      3.06 o
   4   2   4       14.89       17.66      2.71 o
   5   2   4        0.40       -0.33      1.22 o
  -7   3   4        6.72        6.36      2.00 o
  -6   3   4        5.27        5.72      1.31 o
  -5   3   4        7.58        9.21      1.07 o
  -4   3   4      111.08      111.70      3.87 o
  -3   3   4       51.06       56.40      6.03 o
  -2   3   4      157.12      148.62     13.06 o
  -1   3   4      648.43      775.45     71.53 o
   0   3   4      983.23      945.32    115.56 o
   1   3   4       43.42       41.45      5.79 o
   2   3   4       74.50       85.36      5.71 o
   3   3   4       23.16       27.20      2.04 o
   4   3   4        3.36        3.81      1.04 o
   5   3   4        0.43        0.12      2.12 o
  -6   4   4        2.54        2.13      0.68 o
  -5   4   4        9.01        7.95      1.34 o
  -4   4   4       25.06       23.77      2.14 o
  -3   4   4     1142.57     1257.62     36.80 o
  -2   4   4      164.11      188.55     15.18 o
  -1   4   4       23.46       19.24      2.59 o
   0   4   4       23.71       26.82      3.93 o
   1   4   4      115.48      126.72     12.73 o
   2   4   4       57.12       58.21      4.81 o
   3   4   4       77.91       99.05      5.77 o
   4   4   4        0.02       -1.28      1.28 o
   5   4   4        0.02        0.35      1.29 o
  -6   5   4       10.73        8.60      2.36 o
  -5   5   4       56.82       61.53      2.85 o
  -4   5   4      149.30      172.84      5.76 o
  -3   5   4      126.43      142.96      7.60 o
  -2   5   4        8.88        9.37      1.31 o
  -1   5   4      492.50      572.44     72.66 o
   0   5   4      107.35      118.78     17.86 o
   1   5   4       40.14       38.09      4.74 o
   2   5   4       99.73      144.30      4.96 o
   3   5   4       13.33       17.51      1.61 o
   4   5   4        2.92        3.14      1.41 o
  -6   6   4       97.40       85.93     22.32 o
  -5   6   4        8.93        9.65      1.12 o
  -4   6   4       61.40       85.07      3.99 o
  -3   6   4       12.11       20.81      5.03 o
  -2   6   4       61.82       83.51     14.24 o
  -1   6   4        3.01        5.31      1.63 o
   0   6   4      295.41      264.59     41.99 o
   1   6   4        8.27        5.61      1.04 o
   2   6   4       20.99       21.98      2.31 o
   3   6   4       45.73       47.82      3.65 o
   4   6   4       29.89       48.37      5.77 o
  -6   7   4        0.13       -0.16      1.21 o
  -5   7   4       37.55       45.79      2.94 o
  -4   7   4        0.10       -0.05      0.78 o
  -3   7   4        6.79        7.69      1.29 o
  -2   7   4      130.20      113.20     20.70 o
  -1   7   4     1147.47     1294.19    183.83 o
   0   7   4       53.23       77.39      8.66 o
   1   7   4       76.96       77.12     10.93 o
   2   7   4        0.63        0.10      0.68 o
   3   7   4       18.50       24.56      1.94 o
   4   7   4        0.83       -0.65      1.21 o
  -6   8   4       42.97       50.05      3.65 o
  -5   8   4        1.65        0.91      1.59 o
  -4   8   4      254.81      316.13     10.70 o
  -3   8   4       49.66       42.01     10.89 o
  -2   8   4      215.20      188.24     29.34 o
  -1   8   4      137.53      152.99     23.71 o
   0   8   4     1011.01     1103.65    133.13 o
   1   8   4      247.15      214.54     31.39 o
   2   8   4        6.52       11.12      1.23 o
   3   8   4        3.69        4.04      1.24 o
   4   8   4        2.06        0.54      1.35 o
  -6   9   4        2.39        4.95      1.88 o
  -5   9   4       92.73       98.02      8.42 o
  -4   9   4      326.72      401.45     34.68 o
  -3   9   4       41.42       38.09     10.93 o
  -2   9   4      113.81      150.47      4.18 o
  -1   9   4        5.93        1.69      0.74 o
   0   9   4       53.00       66.15      3.24 o
   1   9   4       24.94       32.48      2.93 o
   2   9   4       51.29       53.06      5.05 o
   3   9   4       52.94       65.82      4.83 o
   4   9   4        1.11       -0.81      1.32 o
  -6  10   4        2.57        2.24      2.00 o
  -5  10   4        5.64        7.30      2.00 o
  -4  10   4        8.93        5.49      1.13 o
  -3  10   4      330.08      298.84     94.35 o
  -2  10   4        0.18       -0.36      0.39 o
  -1  10   4       84.81       95.96     12.64 o
   0  10   4      183.82      173.23     21.89 o
   1  10   4       88.02       89.28      7.96 o
   2  10   4       26.46       26.83      3.29 o
   3  10   4       55.09       64.77      7.42 o
   4  10   4        0.22       -0.26      1.37 o
  -6  11   4        0.61       -1.76      1.76 o
  -5  11   4        0.26       -0.47      1.65 o
  -4  11   4       52.23       59.17      2.97 o
  -3  11   4       15.98       13.13      2.84 o
  -2  11   4      196.19      177.97     33.28 o
  -1  11   4        3.76        3.58      0.83 o
   0  11   4       27.55       26.53      5.88 o
   1  11   4        2.56        2.34      0.92 o
   2  11   4      107.77      131.01     14.02 o
   3  11   4        2.26        2.59      1.17 o
   4  11   4        7.64       10.15      3.35 o
  -6  12   4        5.62       10.83      2.35 o
  -5  12   4       22.31       20.62      2.82 o
  -4  12   4       24.68       23.32      2.82 o
  -3  12   4       76.54       87.63      3.90 o
  -2  12   4       13.89       10.91      1.40 o
  -1  12   4      141.02      131.20     18.96 o
   0  12   4      557.17      657.41     50.16 o
   1  12   4       46.10       52.95      4.51 o
   2  12   4       15.94       13.98      1.88 o
   3  12   4        7.68        8.95      2.00 o
   4  12   4        0.20        0.59      2.47 o
  -5  13   4       75.27       96.70      6.60 o
  -4  13   4       29.37       33.21      3.65 o
  -3  13   4        9.24        8.57      1.21 o
  -2  13   4       10.80       10.12      2.27 o
  -1  13   4        5.31       11.56      1.99 o
   0  13   4       54.65       47.99      3.88 o
   1  13   4        0.78        0.59      1.35 o
   2  13   4        6.19        5.07      2.00 o
   3  13   4       17.87       16.57      3.18 o
   4  13   4        0.83        5.19      2.35 o
  -5  14   4        0.19       -0.94      2.12 o
  -4  14   4      230.87      275.60     16.61 o
  -3  14   4        5.88        9.42      1.88 o
  -2  14   4      283.37      332.82     10.61 o
  -1  14   4       54.80       56.06      3.56 o
   0  14   4      207.93      233.80     27.67 o
   1  14   4        4.33        4.56      1.93 o
   2  14   4        0.35        1.06      1.65 o
   3  14   4        1.38        0.82      1.65 o
  -5  15   4        9.08        8.95      2.35 o
  -4  15   4       47.64       60.53      6.24 o
  -3  15   4        0.33        2.00      1.76 o
  -2  15   4      101.32      117.49      4.92 o
  -1  15   4      164.13      190.88     14.20 o
   0  15   4       80.60       78.43      9.35 o
   1  15   4       52.45       56.15      9.77 o
   2  15   4       11.73       10.39      1.70 o
   3  15   4        0.66       -2.12      2.12 o
  -5  16   4        2.94        5.19      2.00 o
  -4  16   4       13.95       15.78      2.59 o
  -3  16   4       15.76       16.17      1.04 o
  -2  16   4      110.01      124.00     10.70 o
  -1  16   4      112.66      110.21      9.21 o
   0  16   4       10.16       12.84      1.20 o
   1  16   4       46.78       44.43      6.95 o
   2  16   4        0.61        1.01      1.59 o
   3  16   4       16.89       13.86      1.82 o
  -5  17   4        5.70        2.35      2.35 o
  -4  17   4       33.62       32.15      3.29 o
  -3  17   4        1.26        0.35      1.18 o
  -2  17   4       15.79       17.73      1.10 o
  -1  17   4       67.10       69.08      7.65 o
   0  17   4        1.45        0.14      0.79 o
   1  17   4        7.31        5.54      1.44 o
   2  17   4       23.54       24.33      6.95 o
   3  17   4        0.23       -1.33      1.33 o
  -4  18   4        1.60        0.12      2.00 o
  -3  18   4      306.80      369.48     19.31 o
  -2  18   4       10.35       12.47      1.53 o
  -1  18   4       14.71       14.31      1.59 o
   0  18   4        4.91        5.23      1.07 o
   1  18   4       47.97       43.64      7.01 o
   2  18   4        2.64        0.71      1.88 o
  -4  19   4        7.19        4.48      2.24 o
  -3  19   4       21.01       17.78      3.06 o
  -2  19   4       18.30       21.82      1.61 o
  -1  19   4      151.02      157.61     14.56 o
   0  19   4        3.09        0.85      1.16 o
   1  19   4        1.13        0.18      1.41 o
   2  19   4       14.89       14.30      1.83 o
  -3  20   4        0.04       -0.47      2.12 o
  -2  20   4        0.65        1.23      1.00 o
  -1  20   4       61.16       69.85     10.52 o
   0  20   4        2.13        1.24      1.65 o
   1  20   4        1.59        2.24      1.45 o
   2  20   4        0.79        1.65      2.00 o
  -3  21   4        0.07        2.35      2.24 o
  -2  21   4        2.00        3.79      1.18 o
  -1  21   4       35.16       39.28      2.81 o
   0  21   4        0.01       -1.16      1.16 o
   1  21   4       23.72       20.01      2.33 o
  -2  22   4        8.13        7.54      2.24 o
  -1  22   4       11.15        9.01      2.29 o
   0  22   4       60.54       60.06     13.72 o
  -5   0   5       30.10       27.47      1.82 o
  -3   0   5      817.33      804.06     95.64 o
  -1   0   5      229.71      374.07     18.61 o
   1   0   5      162.20      191.10     30.86 o
   3   0   5       10.77       17.19      2.47 o
  -6   1   5        1.26        0.25      1.12 o
  -5   1   5      126.98      104.28     12.25 o
  -4   1   5      195.03      183.58     14.15 o
  -3   1   5       62.34       90.06      3.50 o
  -2   1   5      322.13      341.56     23.97 o
  -1   1   5      134.99      120.68     26.97 o
   0   1   5       44.42       46.40      5.81 o
   1   1   5       12.50       15.93      1.27 o
   2   1   5      101.18      124.25      6.48 o
   3   1   5        6.26        5.16      1.22 o
   4   1   5        2.79        3.76      2.35 o
  -6   2   5       26.98       23.47      5.38 o
  -5   2   5       25.66       23.13      2.50 o
  -4   2   5        0.45        0.57      0.36 o
  -3   2   5       73.68       83.05      5.96 o
  -2   2   5      258.83      231.14     29.85 o
  -1   2   5       29.57       24.66      4.96 o
   0   2   5      534.57      664.70     72.46 o
   1   2   5        5.97       10.58      1.70 o
   2   2   5       12.93        8.60      1.41 o
   3   2   5       26.72       34.49      2.31 o
   4   2   5        5.34        4.72      2.00 o
  -6   3   5       19.76       17.46      6.83 o
  -5   3   5      151.27      155.22      9.31 o
  -4   3   5       11.56        5.56      1.09 o
  -3   3   5      314.32      373.43     49.15 o
  -2   3   5        1.40        1.98      0.36 o
  -1   3   5      434.06      452.14     52.51 o
   0   3   5       11.88       19.21      3.08 o
   1   3   5      117.18      175.50      9.42 o
   2   3   5        9.78        8.13      1.76 o
   3   3   5       12.69       14.96      2.12 o
   4   3   5        0.04        0.29      1.49 o
  -6   4   5       27.80       22.01      4.83 o
  -5   4   5       11.30       11.73      1.27 o
  -4   4   5      269.36      327.22     38.81 o
  -3   4   5        1.06        1.36      0.86 o
  -2   4   5      378.11      383.18     40.47 o
  -1   4   5        1.90        2.30      0.51 o
   0   4   5      251.88      288.95     35.48 o
   1   4   5       26.16       34.31      3.00 o
   2   4   5        2.23       -0.55      1.82 o
   3   4   5        0.80       -0.41      1.35 o
  -6   5   5       10.78        9.90      2.94 o
  -5   5   5      111.27      132.43      8.31 o
  -4   5   5      175.45      172.84      6.75 o
  -3   5   5        0.05        0.02      0.40 o
  -2   5   5       33.88       25.06      4.33 o
  -1   5   5      272.74      292.14     44.79 o
   0   5   5        0.94        2.06      0.76 o
   1   5   5      312.56      441.14     20.00 o
   2   5   5       34.54       35.80      3.18 o
   3   5   5        2.04        1.03      1.28 o
   4   5   5        3.32        8.24      2.59 o
  -6   6   5        3.72        3.33      2.35 o
  -5   6   5       59.97       56.51      3.25 o
  -4   6   5      260.81      317.77     33.68 o
  -3   6   5      414.02      496.89     42.46 o
  -2   6   5        5.51        8.93      1.86 o
  -1   6   5       63.99       70.24     12.62 o
   0   6   5       26.04       42.47      6.00 o
   1   6   5       88.92       99.30     14.02 o
   2   6   5        1.60        2.24      1.76 o
   3   6   5       10.27       12.60      1.61 o
   4   6   5       11.97       15.43      2.59 o
  -6   7   5       36.98       32.86      3.18 o
  -5   7   5        0.05        0.39      0.82 o
  -4   7   5        0.67       -0.99      0.99 o
  -3   7   5        0.60        1.50      0.87 o
  -1   7   5       12.04       11.90      1.94 o
   0   7   5       99.72      103.57     13.14 o
   1   7   5       39.17       47.63      3.98 o
   2   7   5       67.45       73.14      5.77 o
   3   7   5        0.41       -1.88      1.88 o
   4   7   5        3.76        4.24      2.24 o
  -6   8   5        3.59        4.83      2.00 o
  -5   8   5       48.85       50.97      2.86 o
  -4   8   5       36.66       33.12      1.86 o
  -3   8   5       65.92       57.15     19.62 o
  -2   8   5        9.20       10.35      1.28 o
  -1   8   5       61.56       60.91      7.83 o
   0   8   5      101.19       91.51     14.24 o
   2   8   5       14.03       14.25      1.88 o
   3   8   5       24.51       33.99      2.66 o
   4   8   5        2.97        7.34      1.70 o
  -6   9   5        1.73        0.82      1.41 o
  -5   9   5       37.02       42.18      4.36 o
  -4   9   5       69.50       81.69      3.39 o
  -3   9   5       54.52       41.42     12.17 o
  -2   9   5       29.37       34.34      5.57 o
  -1   9   5       13.03       11.25      2.24 o
   0   9   5       73.48       73.69     12.99 o
   1   9   5      182.17      185.62     26.51 o
   2   9   5        6.41        4.24      1.53 o
   3   9   5        0.07        0.89      1.24 o
  -6  10   5       33.80       32.74      3.53 o
  -5  10   5       51.24       50.05      4.60 o
  -4  10   5       60.52       63.49      3.17 o
  -3  10   5       39.76       42.25      2.48 o
  -2  10   5       58.43       65.94      9.75 o
  -1  10   5       11.17        8.41      1.85 o
   0  10   5       97.49      126.90     11.12 o
   1  10   5       41.15       25.45      1.41 o
   2  10   5        1.13        1.65      1.76 o
   3  10   5        0.20        0.06      1.32 o
  -6  11   5        4.86       -0.82      1.53 o
  -5  11   5       89.14       98.58      7.66 o
  -4  11   5        9.03       10.24      2.12 o
  -3  11   5      202.60      202.79     12.90 o
  -2  11   5       24.05       29.00      4.48 o
  -1  11   5      712.33      904.32     44.76 o
   0  11   5       19.10       10.99      1.85 o
   1  11   5       18.69       19.81      3.35 o
   2  11   5        1.16        0.84      1.19 o
   3  11   5        1.13        2.09      1.32 o
  -5  12   5        0.59        0.12      1.76 o
  -4  12   5        0.84        0.94      1.65 o
  -3  12   5      144.96      173.01     11.89 o
  -2  12   5        0.03        0.75      0.68 o
  -1  12   5       15.11       10.98      1.96 o
   0  12   5      142.05      159.72     15.43 o
   1  12   5      185.40      194.73     37.22 o
   2  12   5        0.47       -0.20      1.16 o
   3  12   5        4.70        4.88      1.61 o
  -5  13   5       19.65       16.25      2.35 o
  -4  13   5       61.79       60.42      5.42 o
  -3  13   5        5.24        3.88      2.12 o
  -2  13   5      121.45      112.79     26.97 o
  -1  13   5       13.16        8.31      1.90 o
   0  13   5       24.31       26.44      6.34 o
   1  13   5        9.30        5.04      0.94 o
   2  13   5       13.86       13.04      2.71 o
   3  13   5        0.17        2.47      2.24 o
  -5  14   5        2.94        1.41      2.35 o
  -4  14   5       13.38       11.77      2.47 o
  -3  14   5       77.83       77.03      6.13 o
  -2  14   5        0.48       -0.46      0.46 o
  -1  14   5        0.76        0.80      0.78 o
   0  14   5       23.87       21.64      4.44 o
   1  14   5       37.02       32.03      5.83 o
   2  14   5        1.99        1.40      1.22 o
   3  14   5       11.03        9.07      2.47 o
  -5  15   5        9.39        8.01      1.88 o
  -4  15   5       25.89       20.50      2.71 o
  -3  15   5       25.75       28.39      3.41 o
  -2  15   5      150.71      177.01     19.14 o
  -1  15   5        4.48        1.42      1.11 o
   0  15   5       14.33        6.49      3.53 o
   1  15   5       10.26        4.48      2.00 o
   2  15   5       20.33       12.84      2.35 o
  -4  16   5        9.47        9.54      2.24 o
  -3  16   5       30.89       31.68      3.65 o
  -2  16   5       32.71       29.76      5.30 o
  -1  16   5       29.97       30.27      7.60 o
   0  16   5       42.58       43.21      5.11 o
   1  16   5        1.89        1.24      1.05 o
   2  16   5        1.82        2.12      2.35 o
  -4  17   5        0.08       -2.00      2.00 o
  -3  17   5       23.34       24.03      2.94 o
  -2  17   5        0.24        0.44      1.35 o
  -1  17   5       71.53       63.38      7.44 o
   0  17   5        1.20        0.76      1.28 o
   1  17   5        6.36        5.68      1.37 o
   2  17   5        0.58        0.45      1.05 o
  -4  18   5        5.14        1.88      2.12 o
  -3  18   5       21.57       20.62      2.82 o
  -2  18   5       19.25       16.35      1.50 o
  -1  18   5        4.00        4.19      1.26 o
   0  18   5       49.19       45.18     10.36 o
   1  18   5        0.15       -0.38      1.38 o
  -3  19   5        6.06        5.07      2.35 o
  -2  19   5        0.15        1.07      1.29 o
  -1  19   5        0.02       -1.09      1.09 o
   0  19   5        0.05       -1.53      1.53 o
   1  19   5       17.99       17.71      5.66 o
  -3  20   5       32.10       34.98      3.76 o
  -2  20   5        1.17        2.59      2.12 o
  -1  20   5        4.51        3.73      1.38 o
   0  20   5       13.03       10.93      2.88 o
  -2  21   5       87.42      111.19      8.71 o
  -1  21   5        0.48        0.00      3.47 o
  -4   0   6      401.00      477.79     15.36 o
  -2   0   6       56.66       86.81     17.02 o
   0   0   6      123.20      173.02     28.51 o
   2   0   6        0.00        3.76      1.76 o
  -6   1   6        0.64        1.86      1.32 o
  -5   1   6       39.27       26.68     12.07 o
  -4   1   6       22.03       16.79      1.63 o
  -3   1   6       13.40       10.12      0.74 o
  -2   1   6       68.54       76.54      8.00 o
  -1   1   6      128.78      173.71     20.12 o
   0   1   6        9.85       15.79      3.44 o
   1   1   6      125.97      137.68      7.19 o
   2   1   6        1.61        3.65      1.65 o
   3   1   6        6.04        6.30      1.67 o
  -6   2   6        5.30        7.11      1.32 o
  -5   2   6        0.05        0.23      1.76 o
  -4   2   6      128.22      155.32      4.69 o
  -3   2   6       43.33       49.07      1.92 o
  -2   2   6       58.17       60.27      7.74 o
  -1   2   6        5.05        4.00      0.73 o
   0   2   6       58.99       81.89     13.46 o
   1   2   6       18.09       15.16      1.32 o
   2   2   6        1.47        1.56      1.21 o
   3   2   6       22.96       33.80      3.76 o
  -6   3   6        1.15       -0.09      1.35 o
  -5   3   6       35.23       33.66      5.73 o
  -4   3   6       51.35       50.61      3.97 o
  -3   3   6       97.24      108.38     19.45 o
  -2   3   6      433.38      575.38     56.51 o
  -1   3   6        2.04        0.77      0.82 o
   0   3   6       32.10       45.58      8.08 o
   1   3   6        0.03        0.48      0.65 o
   2   3   6       15.11       16.25      2.35 o
   3   3   6        3.33        3.09      1.53 o
  -6   4   6        9.44        8.43      4.36 o
  -5   4   6        3.31        3.03      1.06 o
  -4   4   6      131.44      114.75     10.60 o
  -3   4   6      160.39      209.33      6.36 o
  -2   4   6        0.92        0.75      0.54 o
  -1   4   6      219.82      280.71     42.30 o
   0   4   6        0.00        1.27      0.75 o
   1   4   6       24.98       19.93      1.78 o
   2   4   6        7.26        6.46      2.24 o
  -6   5   6        0.83        3.76      2.12 o
  -5   5   6       22.03       19.72      2.09 o
  -4   5   6       31.92       54.59      6.72 o
  -3   5   6        0.33        0.95      0.80 o
  -2   5   6       21.12       19.55      3.94 o
  -1   5   6       55.73       57.02     11.85 o
   0   5   6       28.79       29.75      4.84 o
   2   5   6       85.09      104.43      8.42 o
   3   5   6        2.22        6.24      2.35 o
  -6   6   6       17.44       18.50      3.65 o
  -5   6   6        1.82        0.51      0.95 o
  -4   6   6        6.55        3.53      0.90 o
  -3   6   6      121.64      131.63     21.03 o
  -2   6   6        0.03        0.39      0.50 o
  -1   6   6        0.52        0.25      0.82 o
   0   6   6      116.44      175.02      8.83 o
   1   6   6        2.83        1.93      2.00 o
   2   6   6       20.46       24.50      3.06 o
   3   6   6        0.16        1.65      1.13 o
  -6   7   6        1.13       -0.10      1.24 o
  -5   7   6      108.24       90.86      5.04 o
  -4   7   6        1.36        0.90      0.95 o
  -3   7   6      124.98      144.67      7.57 o
  -2   7   6        1.11        2.32      0.57 o
  -1   7   6      310.86      437.94     39.60 o
   0   7   6        0.17       -0.71      0.83 o
   1   7   6        1.06        0.72      1.07 o
   2   7   6        2.92        2.82      1.88 o
   3   7   6        3.49        2.24      2.35 o
  -6   8   6        0.89        2.94      2.24 o
  -5   8   6        0.37       -1.29      1.29 o
  -4   8   6       92.96       88.65      4.22 o
  -3   8   6      204.56      195.88     26.65 o
  -2   8   6        4.80        5.68      0.61 o
  -1   8   6        1.65        1.45      0.68 o
   0   8   6      208.00      208.23     38.99 o
   1   8   6        4.92        2.06      1.27 o
   2   8   6        1.15        0.59      1.88 o
   3   8   6        0.08       -0.06      1.71 o
  -5   9   6        5.57        3.65      1.29 o
  -4   9   6       29.53       28.51      2.71 o
  -3   9   6        3.40        5.16      0.41 o
  -2   9   6       56.34       58.87      7.63 o
  -1   9   6        5.00        5.38      0.75 o
   0   9   6       10.21        9.01      1.54 o
   1   9   6       47.99       51.69      5.77 o
   2   9   6       42.24       44.64      3.88 o
   3   9   6        1.39        0.94      2.35 o
  -5  10   6        0.94        3.06      1.53 o
  -4  10   6       47.04       40.28      3.41 o
  -3  10   6       38.95       38.58      4.87 o
  -2  10   6        1.90        0.71      0.58 o
  -1  10   6      146.49      136.09     22.50 o
   0  10   6        5.48        3.65      1.53 o
   1  10   6        8.15        4.95      1.76 o
   2  10   6        0.11        2.18      1.41 o
  -5  11   6        2.79        3.65      2.24 o
  -4  11   6       58.49       65.60      4.48 o
  -3  11   6        5.34        1.56      0.32 o
  -2  11   6      105.15       92.81     22.58 o
  -1  11   6        4.15        2.76      0.83 o
   0  11   6       33.27       24.27      3.33 o
   1  11   6        0.95        1.18      0.87 o
   2  11   6        9.38        7.77      2.24 o
  -5  12   6        1.16        0.24      1.76 o
  -4  12   6       13.14        6.60      1.88 o
  -3  12   6       23.92       20.26      2.35 o
  -2  12   6       37.12       32.29      5.54 o
  -1  12   6       14.37       14.60      3.23 o
   0  12   6        7.50        4.36      1.06 o
   1  12   6        2.88       -1.29      1.76 o
   2  12   6        0.64        0.80      1.50 o
  -5  13   6       12.17       15.08      2.35 o
  -4  13   6        0.92        0.47      1.88 o
  -3  13   6        0.31       -0.94      1.65 o
  -2  13   6       39.66       30.75      4.77 o
  -1  13   6       52.83       39.25     10.53 o
   0  13   6        0.04        0.60      1.19 o
   1  13   6       11.09        9.38      2.71 o
   2  13   6        0.97        2.47      2.12 o
  -4  14   6       50.94       40.75      4.60 o
  -3  14   6        0.01        0.24      1.65 o
  -2  14   6        3.67        2.04      0.97 o
  -1  14   6        0.32        0.38      1.13 o
   0  14   6       86.04       79.07     13.19 o
   1  14   6        0.02        0.41      1.24 o
   2  14   6        0.02       -0.31      1.09 o
  -4  15   6       11.53       11.30      2.12 o
  -3  15   6        0.13        0.00      2.00 o
  -2  15   6       29.25       20.05      3.24 o
  -1  15   6       33.95       23.24     10.07 o
   0  15   6        8.19        6.67      2.59 o
   1  15   6        5.42        4.23      1.29 o
  -4  16   6        4.03        2.00      2.12 o
  -3  16   6       32.35       29.21      3.65 o
  -2  16   6        0.15       -0.65      1.76 o
  -1  16   6        1.92        0.47      1.53 o
   0  16   6        1.34        0.23      1.37 o
   1  16   6        2.06        0.79      2.00 o
  -3  17   6        8.34        8.60      2.35 o
  -1  17   6        7.83        7.92      1.46 o
   0  17   6        1.96        0.76      1.22 o
  -3  18   6       35.24       33.80      3.06 o
  -2  18   6        6.74        2.59      2.00 o
  -1  18   6       25.43       18.37      2.59 o
   0  18   6        0.07        1.76      2.12 o
  -2  19   6       17.33       16.49      3.06 o
  -1  19   6        6.51        2.30      1.41 o
  -3   0   7      176.08      206.56     36.99 o
  -1   0   7      112.21      151.07     28.13 o
   1   0   7       36.43       45.00      4.13 o
  -6   1   7        8.12        9.49      2.29 o
  -5   1   7       18.46       27.25      3.71 o
  -4   1   7        0.01       -0.15      0.53 o
  -3   1   7       31.45       33.88      4.56 o
  -2   1   7        0.19       -0.24      0.59 o
  -1   1   7       94.16      122.29     19.15 o
   0   1   7        7.25        4.38      1.35 o
   1   1   7        0.09       -0.82      1.65 o
   2   1   7       20.30       23.95      3.47 o
  -5   2   7        1.97        4.57      1.32 o
  -4   2   7       12.06       13.25      3.34 o
  -3   2   7        1.97        3.66      0.73 o
  -2   2   7        1.83        3.11      0.49 o
  -1   2   7        0.00        0.41      0.44 o
   0   2   7        7.98       16.49      1.53 o
   1   2   7        0.05        0.94      1.76 o
  -5   3   7       31.81       25.84      6.01 o
  -4   3   7       17.93       29.48      4.38 o
  -3   3   7       14.27       24.85      1.89 o
  -2   3   7       63.78       62.98      9.65 o
  -1   3   7        2.38        3.25      0.61 o
   0   3   7        0.24        0.02      0.67 o
   2   3   7        1.23        0.82      1.88 o
  -5   4   7       12.37       14.44      3.78 o
  -4   4   7       33.53       36.35      6.51 o
  -3   4   7       28.15       25.07      3.02 o
  -2   4   7       25.83       33.78      4.39 o
  -1   4   7        6.33        6.76      1.08 o
   0   4   7       99.77      109.24      5.26 o
   2   4   7        1.55        2.59      2.00 o
  -5   5   7       20.60       33.66      2.41 o
  -4   5   7        3.78        2.08      1.06 o
  -3   5   7       24.36       26.52      3.88 o
  -2   5   7       38.24       42.11     10.23 o
  -1   5   7        1.69        1.36      0.87 o
   1   5   7       16.07       15.11      2.41 o
   2   5   7        4.61        7.30      2.47 o
  -5   6   7        0.03        3.76      2.00 o
  -4   6   7        5.83        4.25      1.07 o
  -3   6   7       14.36       20.13      3.27 o
  -2   6   7        1.45        0.35      0.75 o
  -1   6   7        8.42        6.80      1.18 o
   0   6   7        8.77        6.13      1.88 o
   1   6   7       16.89       15.16      3.24 o
   2   6   7        0.94        0.94      2.24 o
  -3   7   7       12.99       11.67      1.24 o
  -2   7   7      100.26      103.54     17.67 o
  -1   7   7        0.16       -0.52      0.64 o
   0   7   7        5.78        6.30      3.24 o
   1   7   7        0.32        0.65      1.24 o
   2   7   7        1.38        2.24      2.12 o
  -3   8   7       18.31       21.67      2.59 o
  -2   8   7       19.06       32.23      7.83 o
  -1   8   7        0.45        0.59      1.41 o
   0   8   7        3.44        0.94      1.17 o
   1   8   7       14.49       11.91      1.66 o
   2   8   7        0.82        1.17      2.29 o
  -5   9   7       16.21       12.61      2.47 o
  -4   9   7        0.25        0.71      1.41 o
  -3   9   7        1.03       -0.34      1.29 o
  -2   9   7       19.42       22.33      5.48 o
  -1   9   7        3.24        2.97      2.29 o
   1   9   7        4.89        4.60      2.47 o
  -5  10   7        0.08        0.00      1.76 o
  -4  10   7       12.60        4.83      1.88 o
  -2  10   7        0.91       -0.18      0.83 o
  -1  10   7        2.47        3.39      0.95 o
   0  10   7       38.67       26.73      3.29 o
   1  10   7        0.22        0.00      1.13 o
  -4  11   7        3.14        1.41      1.65 o
  -3  11   7        8.52        5.54      2.00 o
  -2  11   7       35.42       22.07      4.07 o
   0  11   7        2.46        2.19      1.35 o
   1  11   7        7.86        4.64      1.50 o
  -4  12   7        7.07        3.88      1.88 o
  -3  12   7       35.47       30.74      3.41 o
  -2  12   7        0.86        0.49      1.00 o
  -1  12   7        1.04        1.98      1.19 o
   0  12   7        4.68        3.98      1.35 o
   1  12   7        4.88        4.00      1.88 o
  -4  13   7        2.12        3.76      1.88 o
  -3  13   7        6.70        6.36      2.59 o
  -2  13   7       12.96        9.43      2.53 o
  -1  13   7        5.50        2.44      1.26 o
   0  13   7        1.26        0.76      1.08 o
  -3  14   7       27.98       27.91      3.41 o
  -1  14   7        6.86        4.99      1.29 o
   0  14   7        0.24        0.00      2.00 o
  -2  15   7       15.59       14.61      2.94 o
  -1  15   7       13.89        8.15      1.57 o
  -2  16   7       10.17        9.30      2.35 o
  -2   0   8       11.39        8.64      4.83 o
   0   0   8       15.96       14.02      2.71 o
  -5   1   8       12.14       18.48      2.47 o
  -4   1   8       13.06       21.56      3.18 o
  -3   1   8        0.14        1.13      0.78 o
  -2   1   8        0.43        1.30      0.95 o
  -1   1   8        4.45        3.76      1.53 o
   0   1   8        3.62        4.00      2.00 o
  -5   2   8        1.28        2.59      2.00 o
  -4   2   8       16.33        8.71      1.65 o
  -3   2   8        4.02        8.47      2.00 o
  -2   2   8        1.00        0.82      0.73 o
  -1   2   8        1.77        2.58      0.83 o
   0   2   8       12.51        8.48      2.47 o
   1   2   8        0.78       -0.60      1.45 o
  -5   3   8        1.45        1.12      1.28 o
  -4   3   8       18.62       18.81      8.95 o
  -3   3   8        5.65        9.17      2.89 o
  -2   3   8       24.87       27.00      9.83 o
  -1   3   8       13.38        6.48      2.00 o
   0   3   8        0.18       -0.67      1.37 o
   1   3   8        0.04        1.82      1.50 o
  -4   4   8        0.32        1.71      1.71 o
  -3   4   8        5.58        3.20      1.33 o
  -2   4   8        1.43        4.95      1.53 o
  -1   4   8        0.25       -0.53      0.76 o
   0   4   8        9.54        4.13      1.76 o
   1   4   8        3.69        4.24      1.65 o
  -4   5   8       11.30       16.29      7.60 o
  -3   5   8        0.27        0.02      0.77 o
  -2   5   8        0.67        0.61      1.12 o
  -1   5   8        7.12        5.42      1.33 o
   0   5   8        0.10       -1.65      1.65 o
  -4   6   8        4.19        5.19      1.76 o
  -2   6   8        0.11        1.18      1.29 o
  -1   6   8        9.94        7.19      1.65 o
   0   6   8        0.88        0.65      1.24 o
  -4   7   8        1.80        0.59      1.53 o
  -3   7   8        3.46        2.12      1.65 o
  -2   7   8        0.02       -0.52      1.07 o
  -1   7   8       37.27       23.20      2.71 o
   0   7   8        1.79        2.63      1.49 o
  -4   8   8       15.12        8.83      2.12 o
  -3   8   8        6.26        6.83      1.76 o
  -2   8   8        1.11        1.76      1.11 o
  -1   8   8        0.24        0.59      1.41 o
   0   8   8        3.28        2.35      2.12 o
  -4   9   8        1.13        1.06      1.76 o
  -3   9   8        0.22        0.35      1.88 o
  -2   9   8        9.42        5.55      1.30 o
  -1   9   8        2.95        4.36      1.88 o
   0   9   8        2.05        3.53      1.88 o
  -1  10   8        8.40        5.54      2.35 o
  -3  11   8        1.86        2.59      2.12 o
  -2  11   8        1.48        2.24      2.12 o
  -2   1   9        3.98        7.80      2.06 o
  -2   2   9        3.08        6.47      4.30 o
 
